# Supplementary material for: High-Throughput Effect-Directed Analysis of Androgenic Compounds in Hospital Wastewater: Identifying Effect Drivers through Non-Target Screening Supported by Toxicity Prediction
Source: Environ Sci Technol. 2025 Jan 8;59(45):24513–25. doi: 10.1021/acs.est.4c09942 (PMC12631978; doi:10.1021/acs.est.4c09942)
Supplement: Supplementary file 1 [file es4c09942_si_001.xlsx]

## Sheet: Table S1
Table S1: Chromatographic gradient used for fractionation and chemical analysis in the positive mode
Time (min)	B(%)	C(%)		A	H2O + 0.1% formic acid
0	3	0		B	MeOH + 0.1% formic acid
2	3	0		C	AcN
16	97	0
20	0	97
24	0	97
24.25	3	0
28.8	3	0

## Sheet: Table S2
Table S2	HESI and APCI conditions and MS method settings used in the Orbitrap Exploris 480
	Positive ionization	Negative ionization			Positive ionization
HESI source parameters				APCI source parameters
Sheath gas flow rate	45			Sheath gas flow rate	40
Aux. gas flow rate	7			Aux. gas flow rate	5
Sweep gas flow rate	0			Sweep gas flow rate	1
Spray voltage (kV)	2.5	2		Ion Discharge current (µA)	6
Ion Trasfer Tube Temp. (°C)	325			Ion Trasfer Tube Temp. (°C)	400
S-lens RF level (%)	50			S-lens RF level (%)	50
Vaporizer Temp. (°C)	350			Vaporizer Temp. (°C)	340
Overall Full MS-ddMS2 method settings				Overall Full MS-ddMS2 method settings
Use lock masses	-			Use lock masses	-
Lock mass injection	off			Lock mass injection	off
Expected LC peak width (FWHM) (s)	11			Expected LC peak width (FWHM) (s)	11
Method duration (min)	24			Method duration (min)	24
Lock Masses	-			Lock Masses	-
Inclusion	NO			Inclusion	YES (steroid hormone inclusion list)
Exclusion	NO			Exclusion	NO
Dynamic Exclusion	YES (8 s)			Dynamic Exclusion	YES (8 s)
Full MS				Full MS
Polarity	Positive	Negative		Polarity	Positive	Negative
dd-MS2	Discovery			dd-MS2	Discovery
In-source CID	-			In-source CID	-
Resolution	120000			Resolution	120000
# Scan ranges	1			# Scan ranges	1
Scan range	80 to 1200 m/z			Scan range	80 to 1200 m/z
AGC target	1000000			AGC target	1000000
Maximum IT	Auto			Maximum IT	Auto
Microscans	1			Microscans	1
Spectrum data type	Profile			Spectrum data type	Profile
dd-MS2 Discovery				dd-MS2 Discovery
Resolution	30000			Resolution	30000
Isolation window	0.8 m/z			Isolation window	0.8 m/z
Isolation offset	-			Isolation offset	-
Stepped normalized collision energy (NCE)	35,55			Stepped normalized collision energy (NCE)	35,55
Default charge state	1			Default charge state	1
AGC target	Standard			AGC target	Standard
Maximum IT	Auto			Maximum IT	Auto
Spectrum data type	Centroid			Spectrum data type	Centroid

## Sheet: Table S3
Table S3: Compound information, 580 target chemicals for quantitative LC-HRMS target screening analysis.
Name	DSSTox substance ID (DTXSID)	CAS Registry Number	InChIKey	Average mass / g/mol	Molecular formula	Retention time / min	Adduct	Use group
(3-Chloro-2-hydroxypropyl)trimethylammonium	DTXSID50274618	CAS_RN: 82914-58-7	XIUCEANTZSXBQQ-UHFFFAOYSA-N	152.64	C6H15ClNO	0.74	M+	industrial
(Methoxymethyl)triphenylphosphonium	DTXSID60378616	CAS_RN: 33670-32-5	NOCGROPYCGRERZ-UHFFFAOYSA-M	387.257	C20H20BrOP	15.29	M+	industrial
1-(3-carboxypropyl)-3,7-dimethylxanthine	DTXSID40215232	CAS_RN: 6493-07-8	WKASGTGXOGALBG-UHFFFAOYSA-N	266.257	C11H14N4O4	8.78	M+H	pharmaceutical
1,1,1-Tris(4-hydroxyphenyl)ethane	DTXSID2037712	CASRN=27955-94-8	BRPSWMCDEYMRPE-UHFFFAOYSA-N	306.36	C20H18O3	14.21	M-H	polymer additive
1,2-Benzisothiazolinone	DTXSID5032523	CAS_RN: 2634-33-5	DMSMPAJRVJJAGA-UHFFFAOYSA-N	151.18	C7H5NOS	11.77	M+H	biocide
1,3-Dimethyl-2-imidazolidinone	DTXSID1073153	CAS_RN: 80-73-9	CYSGHNMQYZDMIA-UHFFFAOYSA-N	114.148	C5H10N2O	1.4	M+H	industrial
1,3-Diphenylguanidine	DTXSID3025178	CAS_RN: 102-06-7	OWRCNXZUPFZXOS-UHFFFAOYSA-N	211.268	C13H13N3	3.7	M+H	industrial
10,11-Dihydro-10,11-dihydroxycarbamazepine	DTXSID30891504	CAS_RN: 35079-97-1	PRGQOPPDPVELEG-UHFFFAOYSA-N	270.288	C15H14N2O3	12.62	M+H	pharmaceutical
10,11-Dihydro-10-hydroxycarbamazepine	DTXSID50865484	CAS_RN: 29331-92-8	BMPDWHIDQYTSHX-UHFFFAOYSA-N	254.289	C15H14N2O2	13.2	M+H	pharmaceutical
1-Butyl-3-methyl-imidazolium	DTXSID6047238	CAS_RN: 80432-08-2	IQQRAVYLUAZUGX-UHFFFAOYSA-N	139.221	C8H15N2	1.1	M+	industrial
1-Decanesulfonic acid	DTXSID50174144	CAS_RN: 20283-21-0	KVGOXGQSTGQXDD-UHFFFAOYSA-N	222.34	C10H22O3S	13.72	M-H	surfactant
1-Dodecanesulfonic acid	DTXSID3073262	CAS_RN: 1510-16-3	LDMOEFOXLIZJOW-UHFFFAOYSA-N	250.4	C12H26O3S	15.06	M-H	surfactant
1-Ethyl-3-methyl-imidazolium	DTXSID9048069	CAS_RN: 65039-03-4	NJMWOUFKYKNWDW-UHFFFAOYSA-N	111.167	C6H11N2	0.2	M+	industrial
1H-Benzotriazole	DTXSID6020147	CAS_RN: 95-14-7	QRUDEWIWKLJBPS-UHFFFAOYSA-N	119.127	C6H5N3	9.5	M+H	corrosion inhibitor
1-Naphthylamine	DTXSID7020920	CAS_RN: 134-32-7	RUFPHBVGCFYCNW-UHFFFAOYSA-N	143.189	C10H9N	4.5	M+H	industrial
1-Naphtylamine	DTXSID7020920	134-32-7	RUFPHBVGCFYCNW-UHFFFAOYSA-N	143.189	C10H9N	11.25	M+H	intermediate
2-(Methylthio)benzothiazole	DTXSID70274236	CAS_RN: 615-22-5	UTBVIMLZIRIFFR-UHFFFAOYSA-N	181.27	C8H7NS2	16.4	M+H	rubber additive
2,2',4,4'-Tetrahydroxybenzophenone	DTXSID5041306	131-55-5	WXNRYSGJLQFHBR-UHFFFAOYSA-N	246.218	C13H10O5	12.71	M-H	polymer additive
2,2,6,6-Tetramethyl-4 piperidone	DTXSID4041527	CAS_RN: 826-36-8	JWUXJYZVKZKLTJ-UHFFFAOYSA-N	155.241	C9H17NO	0.21	M+H	industrial
2,2'-Dihydrobiphenyl	DTXSID6051809	CASRN=1806-29-7	IMHDGJOMLMDPJN-UHFFFAOYSA-N	186.21	C12H10O2	13.86	M-H	intermediate
2,2'-Methylenebis(ethyl-6-tert-butylphenol)	DTXSID7038864	88-24-4	GPNYZBKIGXGYNU-UHFFFAOYSA-N	368.561	C25H36O2	19.12	M-H	polymer additive
2,3-Epoxypropyltrimethylammonium	DTXSID0045046	CAS_RN: 45633-15-6	LRQFRDLKOBFOSG-UHFFFAOYSA-N	116.183	C6H14NO	0.74	M+	industrial
2,4,6-Tribromophenol	DTXSID6021959	118-79-6	BSWWXRFVMJHFBN-UHFFFAOYSA-N	330.801	C6H3Br3O	15.84	M-H	industrial
2,4-Dichlorobenzoic acid	DTXSID0024977	CAS_RN: 50-84-0	ATCRIUVQKHMXSH-UHFFFAOYSA-N	191.01	C7H4Cl2O2	10.2	M-H	pesticide
2,4-Dichlorophenol	DTXSID1020439	CAS_RN: 120-83-2	HFZWRUODUSTPEG-UHFFFAOYSA-N	163	C6H4Cl2O	14.8	M-H	industrial
2,4-Dichlorophenoxyacetic acid	DTXSID0020442	CAS_RN: 94-75-7	OVSKIKFHRZPJSS-UHFFFAOYSA-N	221.03	C8H6Cl2O3	10.08	M-H	pesticide
2,4-Dihydroxybenzophenone	DTXSID8022406	131-56-6	ZXDDPOHVAMWLBH-UHFFFAOYSA-N	214.22	C13H10O3	15.39	M-H	personal care and household
2,6-Dichlorobenzamide	DTXSID7022170	CAS_RN: 2008-58-4	JHSPCUHPSIUQRB-UHFFFAOYSA-N	190.02	C7H5Cl2NO	10.34	M+H	pesticide
2-Amino-1-methyl-6-phenylimidazo[4,5-b]pyridine (PhIP)	DTXSID3037628	CAS_RN: 105650-23-5	UQVKZNNCIHJZLS-UHFFFAOYSA-N	224.267	C13H12N4	13	M+H	food ingredient
2-Amino-3,8-dimethylimidazo-[4,5-f]quinoxaline (MeIQx)	DTXSID1020801	CAS_RN: 77500-04-0	DVCCCQNKIYNAKB-UHFFFAOYSA-N	213.244	C11H11N5	11.67	M+H	food ingredient
2-Amino-9H-pyrido[2,3-b]indole (AalphaC)	DTXSID7020001	CAS_RN: 26148-68-5	FJTNLJLPLJDTRM-UHFFFAOYSA-N	183.214	C11H9N3	7.1	M+H	food ingredient
2-Aminobenzimidazole	DTXSID1024465	CAS_RN: 934-32-7	JWYUFVNJZUSCSM-UHFFFAOYSA-N	133.154	C7H7N3	12.12	M+H	pesticide
2-Aminobiphenyl	DTXSID3030189	CAS_RN: 90-41-5	TWBPWBPGNQWFSJ-UHFFFAOYSA-N	169.227	C12H11N	14.55	M+H	industrial
2-Benzothiazolesulfonic acid	DTXSID80240528	941-57-1	ZCXGMSGCBDSEOY-UHFFFAOYSA-N	215.24	C7H5NO3S2	16.55	M+H	polymer additive
2-Bromoaniline	DTXSID5060645	CAS_RN: 615-36-1	AOPBDRUWRLBSDB-UHFFFAOYSA-N	172.025	C6H6BrN	12.54	M+H	industrial
2-Hydroxyatrazine	DTXSID6037807	CAS_RN: 2163-68-0	NFMIMWNQWAWNDW-UHFFFAOYSA-N	197.242	C8H15N5O	10.28	M+H	pesticide
2-Hydroxybenzothiazole	DTXSID6061315	CAS_RN: 934-34-9	YEDUAINPPJYDJZ-UHFFFAOYSA-N	151.18	C7H5NOS	12.83	M-H	rubber additive
2-Hydroxycarbamazepine	DTXSID20218201	CAS_RN: 68011-66-5	VPZIYMMSJFWLSP-UHFFFAOYSA-N	252.273	C15H12N2O2	13.47	M+H	pharmaceutical
2-Hydroxycarbazole	DTXSID50235340	86-79-3	GWPGDZPXOZATKL-UHFFFAOYSA-N	183.21	C12H9NO	14.11	M-H	intermediate
2-Hydroxydesethylterbuthylazine	DTXSID60216887	CAS_RN: 66753-06-8	NUISVCFZNCYUIM-UHFFFAOYSA-N	183.215	C7H13N5O	1.69	M+H	pesticide
2-Hydroxyquinoline	DTXSID1058769	CAS_RN: 59-31-4	LISFMEBWQUVKPJ-UHFFFAOYSA-N	145.161	C9H7NO	12.6	M+H	industrial
2-Isopropyl-6-methyl-pyrimidin-4-ol	DTXSID1027502	CAS_RN: 2814-20-2	AJPIUNPJBFBUKK-UHFFFAOYSA-N	152.197	C8H12N2O	6.14	M+H	biocide
2-Isopropylthioxanthone	DTXSID1044691	CAS_RN: 5495-84-1	KTALPKYXQZGAEG-UHFFFAOYSA-N	254.35	C16H14OS	19.07	M+H	industrial
2-Methylbenzothiazole	DTXSID8049208	CAS_RN: 120-75-2	DXYYSGDWQCSKKO-UHFFFAOYSA-N	149.21	C8H7NS	20.21	M+H	industrial
2-Morpholinothiobenzothiazole	DTXSID0021096	CASRN=102-77-2	MHKLKWCYGIBEQF-UHFFFAOYSA-N	252.4	C11H12N2OS2	17.23	M+H	polymer additive
2-Naphthalene sulfonic acid	DTXSID5044788	CAS_RN: 120-18-3	KVBGVZZKJNLNJU-UHFFFAOYSA-N	208.23	C10H8O3S	10.1	M-H	industrial
2-Naphthol-8-sulfonic acid	DTXSID9059626	CAS_RN: 132-57-0	HUYJTJXLNBOVFO-UHFFFAOYSA-N	224.23	C10H8O4S	7.4	M-H	industrial
2-Octyl-4-isothiazolin-3-one	DTXSID1025805	CAS_RN: 26530-20-1	JPMIIZHYYWMHDT-UHFFFAOYSA-N	213.34	C11H19NOS	16.77	M+H	biocide
2-Oxindole	DTXSID80870389	CASRN=59-48-3	JYGFTBXVXVMTGB-UHFFFAOYSA-N	133.15	C8H7NO	11.42	M+H	natural compound
2-Phenylphenol	DTXSID2021151	90-43-7	LLEMOWNGBBNAJR-UHFFFAOYSA-N	170.211	C12H10O	15.07	M-H	biocide
2-tert-Butyl-4,6-dinitrophenol	DTXSID7041883	1420-07-1	IIPZYDQGBIWLBU-UHFFFAOYSA-N	240.215	C10H12N2O5	14.85	M-H	herbicide
2-Trifluoromethyl-benzenesulfonamide	DTXSID80380751	1869-24-5	AFFPZJFLSDVZBV-UHFFFAOYSA-N	225.19	C7H6F3NO2S	16.14	M+H	pesticide
3,4,5-Trichlorophenol	DTXSID4026212	CAS_RN: 609-19-8	GBNHEBQXJVDXSW-UHFFFAOYSA-N	197.44	C6H3Cl3O	15.1	M-H	industrial
3,4-Dichlorophenylurea	DTXSID2041468	CAS_RN: 2327-02-8	CYESCLHCWJKRKM-UHFFFAOYSA-N	205.04	C7H6Cl2N2O	13.49	M+H	biocide
3,5,6-Trichloro-2-pyridinol	DTXSID7038317	CAS_RN: 6515-38-4	WCYYAQFQZQEUEN-UHFFFAOYSA-N	198.43	C5H2Cl3NO	12.55	M-H	pesticide
3,5-Di-tert-butyl-4'-hydroxyacetophenone	DTXSID30346908	CASRN=14035-33-7	WGJPGMJLARWHRK-UHFFFAOYSA-N	248.36	C16H24O2	17.09	M-H	polymer additive
3-Hydroxy-3,4',5-trichlorobiphenyl	DTXSID7024455	CAS_RN: 122-80-5	XLRWQPVYQISORN-UHFFFAOYSA-N	273.5	C12H7Cl3O	17.79	M-H	POP
3-Hydroxy-4,4'-dichlorobiphenyl	DTXSID70201623	53459-39-5	YIRDONCMEBQOJP-UHFFFAOYSA-N	239.1	C12H8Cl2O	16.96	M-H	POP
3-Iodopropynyl butylcarbamate	DTXSID0028038	CAS_RN: 55406-53-6	WYVVKGNFXHOCQV-UHFFFAOYSA-N	281.093	C8H12INO2	15.07	M+H	biocide
4-(Dimethylamino)pyridine	DTXSID0044369	CAS_RN: 1122-58-3	VHYFNPMBLIVWCW-UHFFFAOYSA-N	122.171	C7H10N2	0.9	M+H	industrial
4,4'-Thiodianiline	DTXSID9021344	CAS_RN: 139-65-1	ICNFHJVPAJKPHW-UHFFFAOYSA-N	216.3	C12H12N2S	11.48	M+H	industrial
4'-Aminoacetanilide	DTXSID7024455	CAS_RN: 122-80-5	CHMBIJAOCISYEW-UHFFFAOYSA-N	150.181	C8H10N2O	0.74	M+H	industrial
4-Aminoantipyrine	DTXSID8048860	CAS_RN: 83-07-8	RLFWWDJHLFCNIJ-UHFFFAOYSA-N	203.245	C11H13N3O	9.84	M+H	pharmaceutical
4-Aminobenzamide	DTXSID7038814	CAS_RN: 2835-68-9	QIKYZXDTTPVVAC-UHFFFAOYSA-N	136.154	C7H8N2O	1.52	M+H	industrial
4-Amino-N,N-dimethylbenzenesulfonamide	DTXSID5061902	CAS_RN: 1709-59-7	BABGMPQXLCJMSK-UHFFFAOYSA-N	200.26	C8H12N2O2S	11.54	M+H	industrial
4-Bromophenol	DTXSID3051543	106-41-2	GZFGOTFRPZRKDS-UHFFFAOYSA-N	173.009	C6H5BrO	12.61	M-H	intermediate
4-Chloraniline	DTXSID9020295	CASRN=106-47-8	QSNSCYSYFYORTR-UHFFFAOYSA-N	127.57	C6H6ClN	2.44	M+H	intermediate
4-Chlorophenol	DTXSID1021871	106-48-9	WXNZTHHGJRFXKQ-UHFFFAOYSA-N	128.56	C6H5ClO	11.93	M-H	intermediate
4-Cumylphenol	DTXSID3022536	599-64-4	QBDSZLJBMIMQRS-UHFFFAOYSA-N	212.292	C15H16O	16.45	M-H	intermediate
4-Fluorobenzoylpropionic acid	DTXSID30190084	CAS_RN: 366-77-8	WUYWHIAAQYQKPP-UHFFFAOYSA-N	196.177	C10H9FO3	11.42	M-H	pharmaceutical
4-Formyl-antipyrine	DTXSID10241720	CAS_RN: 950-81-2	QFYZFYDOEJZMDX-UHFFFAOYSA-N	216.24	C12H12N2O2	12.31	M+H	pharmaceutical
4-Hydroxy-1-(2-hydroxyethyl)-2,2,6,6-tetramethylpiperidine	DTXSID4068795	CAS_RN: 52722-86-8	STEYNUVPFMIUOY-UHFFFAOYSA-N	201.31	C11H23NO2	0.75	M+H	industrial
4-Hydroxybenzophenone	DTXSID5036684	1137-42-4	NPFYZDNDJHZQKY-UHFFFAOYSA-N	198.221	C13H10O2	14.69	M-H	intermediate
4-Hydroxybenzotriazole	DTXSID90374722	CAS_RN: 26725-51-9	JMTMSDXUXJISAY-UHFFFAOYSA-N	135.126	C6H5N3O	4.6	M+H	corrosion inhibitor
4-Hydroxycoumarin	DTXSID8061472	1076-38-6	VXIXUWQIVKSKSA-UHFFFAOYSA-N	162.144	C9H6O3	0.63	M+H	intermediate
4-Hydroxyquinoline	DTXSID50209980	CAS_RN: 611-36-9	PMZDQRJGMBOQBF-UHFFFAOYSA-N	145.161	C9H7NO	11.75	M+H	industrial
4-Hydroxytamoxifen	DTXSID3037094	CAS_RN: 68392-35-8	TXUZVZSFRXZGTL-UHFFFAOYSA-N	387.523	C26H29NO2	15.46	M+H	pharmaceutical
4-Methylbenzylidene camphor	DTXSID8047896	CAS_RN: 36861-47-9	HEOCBCNFKCOKBX-UHFFFAOYSA-N	254.373	C18H22O	15.22	M+H	UV filter
4-Methylmorpholine-N-oxide	DTXSID3029287	7529-22-8	LFTLOKWAGJYHHR-UHFFFAOYSA-N	117.148	C5H11NO2	0.74	M+H	industrial
4-Nitroguaiacol	DTXSID4062935	CAS_RN: 3251-56-7	IZLVFLOBTPURLP-UHFFFAOYSA-N	169.136	C7H7NO4	12.15	M-H	personal care and household
4-Nitrophenol	DTXSID0021834	100-02-7	BTJIUGUIPKRLHP-UHFFFAOYSA-N	139.11	C6H5NO3	10.43	M-H	intermediate
4-tert-Butylbenzenesulfonamide	DTXSID70278754	6292-59-7	KYDZEZNYRFJCSA-UHFFFAOYSA-N	213.3	C10H15NO2S	0.58	M+H	polymer additive
4-tert-Butylphenol	DTXSID1020221	98-54-4	QHPQWRBYOIRBIT-UHFFFAOYSA-N	150.221	C10H14O	14.74	M-H	intermediate
4-Tert-Octylphenol	DTXSID9022360	140-66-9	ISAVYTVYFVQUDY-UHFFFAOYSA-N	206.329	C14H22O	16.81	M-H	additive
5-Aminonaphthalene-2-sulfonic acid	DTXSID6059497	CAS_RN: 119-79-9	UWPJYQYRSWYIGZ-UHFFFAOYSA-N	223.25	C10H9NO3S	1.2	M-H	industrial
5-Carboline	DTXSID80179147	CAS_RN: 244-69-9	RDMFHRSPDKWERA-UHFFFAOYSA-N	168.199	C11H8N2	10.54	M+H	food ingredient
5-Chlorobenzotriazole	DTXSID0047450	94-97-3	PZBQVZFITSVHAW-UHFFFAOYSA-N	153.57	C6H4ClN3	12.2	M-H	personal care and household
5-Fluorouracil	DTXSID2020634	CAS_RN: 51-21-8	GHASVSINZRGABV-UHFFFAOYSA-N	130.078	C4H3FN2O2	0.8	M-H	pharmaceutical
5-Methyl-1H-benzotriazole	DTXSID1038743	CAS_RN: 136-85-6	LRUDIIUSNGCQKF-UHFFFAOYSA-N	133.154	C7H7N3	12.09	M+H	corrosion inhibitor
6:2 fluorotelomer sulfonic acid	DTXSID6067331	CAS_RN: 27619-97-2	VIONGDJUYAYOPU-UHFFFAOYSA-N	428.16	C8H5F13O3S	12.94	M-H	PFC
6-Mercaptopurine	DTXSID0020810	50-44-2	GLVAUDGFNGKCSF-UHFFFAOYSA-N	152.18	C5H4N4S	1.44	M+H	pharmaceutical
6-Propyl-2-thiouracil	DTXSID5021209	51-52-5	KNAHARQHSZJURB-UHFFFAOYSA-N	170.23	C7H10N2OS	0.76	M+H	pharmaceutical
7-(Ethylamino)-4-methylcoumarin	DTXSID1067417	CAS_RN: 28821-18-3	OTNIKUTWXUODJZ-UHFFFAOYSA-N	203.241	C12H13NO2	13.35	M+H	dye
7-Amino-4-methylcoumarin	DTXSID40885333	CAS_RN: 26093-31-2	GLNDAGDHSLMOKX-UHFFFAOYSA-N	175.187	C10H9NO2	7.3	M+H	dye
7-Hydroxymethotrexate	DTXSID70891503	CAS_RN: 5939-37-7	HODZDDDNGRLGSI-NSHDSACASA-N	470.446	C20H22N8O6	16.25	M+H	pharmaceutical
8:2 Fluorotelomersulfonic acid	DTXSID00192353	CASRN=39108-34-4	ALVYVCQIFHTIRD-UHFFFAOYSA-N	528.18	C10H5F17O3S	14.13	M-H	PFAS
AalphaC	DTXSID7020001	CASRN=26148-68-5	FJTNLJLPLJDTRM-UHFFFAOYSA-N	183.21	C11H9N3	10.65	M+H	food and beverage
Abamectin	DTXSID8023892	CAS_RN: 71751-41-2	RRZXIRBKKLTSOM-XPNPUAGNSA-N	1732.1	C48H72O14	19.39	M+Na	pesticide
Acesulfame	DTXSID0048006	CAS_RN: 33665-90-6	YGCFIWIQZPHFLU-UHFFFAOYSA-N	163.15	C4H5NO4S	1.4	M-H	sweetener
Acetaminophen	DTXSID2020006	CAS_RN: 103-90-2	RZVAJINKPMORJF-UHFFFAOYSA-N	151.165	C8H9NO2	3.26	M+H	pharmaceutical
Acetamiprid	DTXSID0034300	CAS_RN: 135410-20-7	WCXDHFDTOYPNIE-RIYZIHGNSA-N	222.68	C10H11ClN4	13.66	M+H	pesticide
Acetyl-sulfamethoxazole	DTXSID8049044	CAS_RN: 21312-10-7	GXPIUNZCALHVBA-UHFFFAOYSA-N	295.31	C12H13N3O4S	12.7	M+H	pharmaceutical
Acyclovir	DTXSID1022556	CAS_RN: 59277-89-3	MKUXAQIIEYXACX-UHFFFAOYSA-N	225.208	C8H11N5O3	1	M-H	pharmaceutical
Allethrin	DTXSID8035180	584-79-2	ZCVAOQKBXKSDMS-UHFFFAOYSA-N	302.414	C19H26O3	14.33	M+H	biocide
Amantadine	DTXSID8022117	CAS_RN: 768-94-5	DKNWSYNQZKUICI-UHFFFAOYSA-N	151.253	C10H17N	10.26	M+H	pharmaceutical
Ambroxol	DTXSID8022583	CAS_RN: 18683-91-5	JBDGDEWWOUBZPM-XYPYZODXSA-N	378.108	C13H18Br2N2O	12.37	M+H	pharmaceutical
Ametryn	DTXSID1023869	CAS_RN: 834-12-8	RQVYBGPQFYCBGX-UHFFFAOYSA-N	227.33	C9H17N5S	14.32	M+H	pesticide
Amicinonide	DTXSID6045905	CASRN=51022-69-6	ILKJAFIWWBXGDU-MOGDOJJUSA-N	502.579	C28H35FO7	18.61	M+H	pharmaceutical
Amidosulfobetaine-14	DTXSID50398742	CAS_RN: 216667-08-2	UTSXERRKRAEDOV-UHFFFAOYSA-N	434.68	C22H46N2O4S	17.07	M+	surfactant
Amidosulfuron	DTXSID7057945	CAS_RN: 120923-37-7	CTTHWASMBLQOFR-UHFFFAOYSA-N	369.37	C9H15N5O7S2	16.32	M+H	pesticide
Aminobifenox acid	DTXSID10207967	CAS_RN: 59216-76-1	DNBRVZFQNDQJOB-UHFFFAOYSA-N	298.12	C13H9Cl2NO3	12.1	M-H	pesticide
Amiodarone	DTXSID7022592	CAS_RN: 1951-25-3	IYIKLHRQXLHMJQ-UHFFFAOYSA-N	645.32	C25H29I2NO3	17.79	M+H	pharmaceutical
Amitriptyline	DTXSID7022594	CAS_RN: 50-48-6	KRMDCWKBEZIMAB-UHFFFAOYSA-N	277.411	C20H23N	15.07	M+H	pharmaceutical
Amoxicillin	DTXSID3037044	26787-78-0	LSQZJLSUYDQPKJ-NJBDSQKTSA-N	365.4	C16H19N3O5S	14.14	M+H	pharmaceutical
Amphetamine	DTXSID4022600	CAS_RN: 300-62-9	KWTSXDURSIMDCE-UHFFFAOYSA-N	135.21	C9H13N	17.35	M+H	stimulans
Anastrozole	DTXSID9022607	CAS_RN: 120511-73-1	YBBLVLTVTVSKRW-UHFFFAOYSA-N	293.374	C17H19N5	14.78	M+H	pharmaceutical
Atenolol	DTXSID2022628	CAS_RN: 29122-68-7	METKIMKYRPQLGS-UHFFFAOYSA-N	266.341	C14H22N2O3	7.79	M+H	pharmaceutical
Atorvastatin	DTXSID8029868	CAS_RN: 134523-00-5	XUKUURHRXDUEBC-KAYWLYCHSA-N	558.65	C33H35FN2O5	16.1	M-H	pharmaceutical
Atrazine	DTXSID9020112	CAS_RN: 1912-24-9	MXWJVTOOROXGIU-UHFFFAOYSA-N	215.69	C8H14ClN5	14.46	M+H	pesticide
Azelastine	DTXSID6022638	CAS_RN: 58581-89-8	MBUVEWMHONZEQD-UHFFFAOYSA-N	381.9	C22H24ClN3O	15.94	M+H	pharmaceutical
Azinphos methyl	DTXSID3020122	CAS_RN: 86-50-0	CJJOSEISRRTUQB-UHFFFAOYSA-N	317.32	C10H12N3O3PS2	17.45	M+H	pesticide
Azithromycin	DTXSID8030760	CAS_RN: 83905-01-5	MQTOSJVFKKJCRP-BICOPXKESA-N	748.996	C38H72N2O12	12.57	M+H	pharmaceutical
Azobenzene	DTXSID8020123	103-33-3	DMLAVOWQYNRWNQ-UHFFFAOYSA-N	182.226	C12H10N2	12.54	M+H	intermediate
Azoxystrobin	DTXSID0032520	CAS_RN: 131860-33-8	WFDXOXNFNRHQEC-GHRIWEEISA-N	403.394	C22H17N3O5	17.81	M+H	pesticide
Benalaxyl	DTXSID3041619	CAS_RN: 71626-11-4	CJPQIRJHIZUAQP-UHFFFAOYSA-N	325.408	C20H23NO3	18.09	M+H	pesticide
Bendiocarb	DTXSID9032327	CAS_RN: 22781-23-3	XEGGRYVFLWGFHI-UHFFFAOYSA-N	223.228	C11H13NO4	14.26	M+H	biocide
Bentazone	DTXSID0023901	CAS_RN: 25057-89-0	ZOMSMJKLGFBRBS-UHFFFAOYSA-N	240.28	C10H12N2O3S	1	M-H	pesticide
Benzethonium	DTXSID5046984	CAS_RN: 10172-60-8	SIYLLGKDQZGJHK-UHFFFAOYSA-N	412.637	C27H42NO2	17.34	M+	biocide
Benzidine	DTXSID2020137	CAS_RN: 92-87-5	HFACYLZERDEVSX-UHFFFAOYSA-N	184.242	C12H12N2	1	M+H	industrial
Benzidine	DTXSID2020137	92-87-5	HFACYLZERDEVSX-UHFFFAOYSA-N	184.242	C12H12N2	2.07	M+H	intermediate
Benzocain	DTXSID8021804	CAS_RN: 94-09-7	BLFLLBZGZJTVJG-UHFFFAOYSA-N	165.192	C9H11NO2	12.95	M+H	pharmaceutical
Benzophenone-3	DTXSID3022405	CAS_RN: 131-57-7	DXGLGDHPHMLXJC-UHFFFAOYSA-N	228.247	C14H12O3	17.54	M+H	UV filter
Benzophenone-4	DTXSID2042436	CAS_RN: 4065-45-6	CXVGEDCSTKKODG-UHFFFAOYSA-N	308.3	C14H12O6S	11.45	M-H	UV filter
Benzophenone-4	DTXSID2042436	4065-45-6	CXVGEDCSTKKODG-UHFFFAOYSA-N	308.3	C14H12O6S	13.35	M+H	UV filter
Benzothiazole	DTXSID7024586	CAS_RN: 95-16-9	IOJUPLGTWVMSFF-UHFFFAOYSA-N	135.18	C7H5NS	13.73	M+H	rubber additive
Benzyldimethyldodecylammonium	DTXSID60872947	CAS_RN: 10328-35-5	CYDRXTMLKJDRQH-UHFFFAOYSA-N	304.541	C21H38N	16.66	M+	biocide
Benzyldimethylhexadecylammonium	DTXSID3047007	CAS_RN: 10328-34-4	QDYLMAYUEZBUFO-UHFFFAOYSA-N	360.649	C25H46N	17.73	M+	biocide
Benzyldimethyltetradecylammonium	DTXSID3048360	CAS_RN: 16287-71-1	WNBGYVXHFTYOBY-UHFFFAOYSA-N	332.595	C23H42N	12.7	M+	biocide
Betamethasone-17-valerate	DTXSID7022673	2152-44-5	SNHRLVCMMWUAJD-SUYDQAKGSA-N	476.585	C27H37FO6	17.58	M+H	pharmaceutical
Bezafibrate	DTXSID3029869	CAS_RN: 41859-67-0	IIBYAHWJQTYFKB-UHFFFAOYSA-N	361.82	C19H20ClNO4	16.06	M+H	pharmaceutical
Bicalutamide	DTXSID2022678	CAS_RN: 90357-06-5	LKJPYSCBVHEWIU-UHFFFAOYSA-N	430.37	C18H14F4N2O4S	15.39	M-H	pharmaceutical
Bifenox free acid	DTXSID9073547	CAS_RN: 53774-07-5	IUSYSZLVZMUVDO-UHFFFAOYSA-N	328.1	C13H7Cl2NO5	13.1	M-H	pesticide
Bifonazol	DTXSID9045631	CAS_RN: 60628-96-8	OCAPBUJLXMYKEJ-UHFFFAOYSA-N	310.4	C22H18N2	12.43	M+H	pharmaceutical
Biochanin A	DTXSID1022394	491-80-5	WUADCCWRTIWANL-UHFFFAOYSA-N	284.267	C16H12O5	16.78	M-H	natural compound
Bis(2-ethylhexyl) phosphate	DTXSID1027134	298-07-7	SEGLCEQVOFDUPX-UHFFFAOYSA-N	322.426	C16H35O4P	15.9	M-H	polymer additive
Bis(2-ethylhexyl)phosphate	DTXSID1027134	298-07-7	SEGLCEQVOFDUPX-UHFFFAOYSA-N	322.426	C16H35O4P	19.9	M+H	polymer additive
Bisoprolol	DTXSID6022682	CAS_RN: 66722-44-9	VHYCDWMUTMEGQY-UHFFFAOYSA-N	325.449	C18H31NO4	13.11	M+H	pharmaceutical
Bisphenol AF	DTXSID7037717	1478-61-1	ZFVMWEVVKGLCIJ-UHFFFAOYSA-N	336.233	C15H10F6O2	14.85	M-H	intermediate
Bisphenol B	DTXSID4022442	77-40-7	HTVITOHKHWFJKO-UHFFFAOYSA-N	242.318	C16H18O2	15.31	M-H	intermediate
Bisphenol BP	DTXSID70283308	CASRN=1844-01-5	BATCUENAARTUKW-UHFFFAOYSA-N	352.43	C25H20O2	17.27	M-H	intermediate
Bisphenol C	DTXSID8047890	79-97-0	YMTYZTXUZLQUSF-UHFFFAOYSA-N	256.345	C17H20O2	15.33	M-H	intermediate
Bisphenol E	DTXSID3047891	2081-08-5	HCNHNBLSNVSJTJ-UHFFFAOYSA-N	214.264	C14H14O2	14.12	M-H	intermediate
Bisphenol FL	DTXSID5037731	CASRN=3236-71-3	YWFPGFJLYRKYJZ-UHFFFAOYSA-N	350.42	C25H18O2	17.08	M-H	intermediate
Bisphenol G	DTXSID30281401	CASRN=127-54-8	IJWIRZQYWANBMP-UHFFFAOYSA-N	312.45	C21H28O2	16.85	M-H	intermediate
Bisphenol PH	DTXSID9058654	CASRN=24038-68-4	BKTRENAPTCBBFA-UHFFFAOYSA-N	380.479	C27H24O2	18.17	M-H	intermediate
Bisphenol S	DTXSID3022409	CAS_RN: 80-09-1	VPWNQTHUCYMVMZ-UHFFFAOYSA-N	250.27	C12H10O4S	7.7	M-H	intermediate
Bisphenol S	DTXSID3022409	80-09-1	VPWNQTHUCYMVMZ-UHFFFAOYSA-N	250.27	C12H10O4S	11.96	M+H	intermediate
Bisphenol Z	DTXSID4047963	843-55-0	SDDLEVPIDBLVHC-UHFFFAOYSA-N	268.356	C18H20O2	16.44	M-H	intermediate
Boscalid	DTXSID6034392	CAS_RN: 188425-85-6	WYEMLYFITZORAB-UHFFFAOYSA-N	343.21	C18H12Cl2N2O	16.7	M+H	pesticide
Bosentan	DTXSID7046627	CAS_RN: 147536-97-8	GJPICJJJRGTNOD-UHFFFAOYSA-N	551.62	C27H29N5O6S	18.16	M+H	pharmaceutical
Bromochlorophen	DTXSID90165596	CAS_RN: 15435-29-7	TYBHZVUFOINFDV-UHFFFAOYSA-N	426.91	C13H8Br2Cl2O2	17.03	M-H	biocide
Bromoxynil	DTXSID3022162	CAS_RN: 1689-84-5	UPMXNNIRAGDFEH-UHFFFAOYSA-N	276.915	C7H3Br2NO	11.2	M-H	pesticide
Bupirimate	DTXSID6041688	CAS_RN: 41483-43-6	DSKJPMWIHSOYEA-UHFFFAOYSA-N	316.42	C13H24N4O3S	16.64	M+H	pesticide
Bupropion	DTXSID7022706	CAS_RN: 34911-55-2	SNPPWIUOZRMYNY-UHFFFAOYSA-N	239.74	C13H18ClNO	12.43	M+H	pharmaceutical
Butocarboxim	DTXSID5058062	CAS_RN: 34681-10-2	SFNPDDSJBGRXLW-UHFFFAOYSA-N	190.26	C7H14N2O2S	15.17	M+H	pesticide
Caffeine	DTXSID0020232	CAS_RN: 58-08-2	RYYVLZVUVIJVGH-UHFFFAOYSA-N	194.194	C8H10N4O2	11.62	M+H	stimulans
Candesartan	DTXSID0022725	CAS_RN: 139481-59-7	HTQMVQVXFRQIKW-UHFFFAOYSA-N	440.463	C24H20N6O3	16.57	M+H	pharmaceutical
Carbamazepine	DTXSID4022731	CAS_RN: 298-46-4	FFGPTBGBLSHEPO-UHFFFAOYSA-N	236.274	C15H12N2O	15.28	M+H	pharmaceutical
Carbaryl	DTXSID9020247	63-25-2	CVXBEEMKQHEXEN-UHFFFAOYSA-N	201.225	C12H11NO2	13.51	M+H	pesticide
Carbendazim	DTXSID4024729	CAS_RN: 10605-21-7	TWFZGCMQGLPBSX-UHFFFAOYSA-N	191.19	C9H9N3O2	8.9	M+H	biocide
Carbetamide	DTXSID7041756	CAS_RN: 16118-49-3	AMRQXHFXNZFDCH-SECBINFHSA-N	236.271	C12H16N2O3	13.06	M+H	pesticide
Carboline	DTXSID40179148	CAS_RN: 244-76-8	BPMFPOGUJAAYHL-UHFFFAOYSA-N	168.199	C11H8N2	11.93	M+H	food ingredient
Celecoxib	DTXSID0022777	CAS_RN: 169590-42-5	RZEKVGVHFLEQIL-UHFFFAOYSA-N	381.37	C17H14F3N3O2S	17.05	M+H	pharmaceutical
Celestolide	DTXSID9044536	13171-00-1	IKTHMQYJOWTSJO-UHFFFAOYSA-N	244.378	C17H24O	18.28	M+H	personal care and household
Cetirizine	DTXSID4022787	CAS_RN: 83881-51-0	ZKLPARSLTMPFCP-UHFFFAOYSA-N	388.89	C21H25ClN2O3	15.86	M+H	pharmaceutical
Chenodeoxycholic acid	DTXSID2020260	CAS_RN: 474-25-9	RUDATBOHQWOJDD-BSWAIDMHSA-N	392.58	C24H40O4	17.4	M-H	human metabolite
Chloramphenicol	DTXSID7020265	CAS_RN: 56-75-7	WIIZWVCIJKGZOK-RKDXNWHRSA-N	323.13	C11H12Cl2N2O5	11.76	M-H	pharmaceutical
Chlorantraniliprole	DTXSID2044345	500008-45-7	PSOVNZZNOMJUBI-UHFFFAOYSA-N	483.15	C18H14BrCl2N5O2	16.13	M-H	pesticide
Chlorfenvinphos	DTXSID7034250	CAS_RN: 470-90-6	FSAVDKDHPDSCTO-UHFFFAOYSA-N	359.56	C12H14Cl3O4P	17.68	M+H	pesticide
Chloridazon	DTXSID3034872	CAS_RN: 1698-60-8	WYKYKTKDBLFHCY-UHFFFAOYSA-N	221.64	C10H8ClN3O	12.15	M+H	pesticide
Chlorothalonil-4-hydroxy	DTXSID90182586	CAS_RN: 28343-61-5	MDQKYGOECVSPIW-UHFFFAOYSA-N	247.46	C8HCl3N2O	12.6	M-H	pesticide
Chlorotoluron	DTXSID8052853	CAS_RN: 15545-48-9	JXCGFZXSOMJFOA-UHFFFAOYSA-N	212.68	C10H13ClN2O	14.39	M+H	pesticide
Chloroxuron	DTXSID7040287	CAS_RN: 1982-47-4	IVUXTESCPZUGJC-UHFFFAOYSA-N	290.75	C15H15ClN2O2	16.57	M+H	pesticide
Chloroxynil	DTXSID8022167	1891-95-8	YRSSHOVRSMQULE-UHFFFAOYSA-N	188.01	C7H3Cl2NO	10.21	M-H	pesticide
Chlorpropham	DTXSID7020764	101-21-3	CWJSHJJYOPWUGX-UHFFFAOYSA-N	213.66	C10H12ClNO2	15.38	M-H	pesticide
Cholic acid	DTXSID6040660	CAS_RN: 81-25-4	BHQCQFFYRZLCQQ-OELDTZBJSA-N	408.579	C24H40O5	16.66	M-H	human metabolite
Ciclopirox	DTXSID9048564	CAS_RN: 29342-05-0	SCKYRAXSEDYPSA-UHFFFAOYSA-N	207.273	C12H17NO2	18.09	M+H	pharmaceutical
Ciprofloxacin	DTXSID8022824	85721-33-1	MYSWGUAQZAJSOK-UHFFFAOYSA-N	331.347	C17H18FN3O3	17.99	M+H	pharmaceutical
Citalopram	DTXSID8022826	CAS_RN: 59729-33-8	WSEQXVZVJXJVFP-UHFFFAOYSA-N	324.399	C20H21FN2O	13.82	M+H	pharmaceutical
Clarithromycin	DTXSID3022829	CAS_RN: 81103-11-9	AGOYDEPGAOXOCK-KCBOHYOISA-N	747.964	C38H69NO13	14.95	M+H	pharmaceutical
Climbazole	DTXSID6046555	CAS_RN: 38083-17-9	OWEGWHBOCFMBLP-UHFFFAOYSA-N	292.76	C15H17ClN2O2	14.52	M+H	pharmaceutical
Clofibrate	DTXSID3020336	CAS_RN: 637-07-0	KNHUKKLJHYUCFP-UHFFFAOYSA-N	242.7	C12H15ClO3	16.31	M+H	pharmaceutical
Clofibric acid	DTXSID1040661	CAS_RN: 882-09-7	TXCGAZHTZHNUAI-UHFFFAOYSA-N	214.65	C10H11ClO3	11	M-H	pharmaceutical
Clomazone	DTXSID1032355	CAS_RN: 81777-89-1	KIEDNEWSYUYDSN-UHFFFAOYSA-N	239.7	C12H14ClNO2	16.32	M+H	pesticide
Clonidine	DTXSID6022846	CAS_RN: 4205-90-7	GJSURZIOUXUGAL-UHFFFAOYSA-N	230.09	C9H9Cl2N3	9.17	M+H	pharmaceutical
Clopidogrel	DTXSID6022848	CAS_RN: 113665-84-2	GKTWGGQPFAXNFI-HNNXBMFYSA-N	321.82	C16H16ClNO2S	17.65	M+H	pharmaceutical
Clothianidin	DTXSID2034465	CAS_RN: 210880-92-5	PGOOBECODWQEAB-UHFFFAOYSA-N	249.67	C6H8ClN5O2S	10.98	M+H	pesticide
Clotrimazole	DTXSID7029871	CAS_RN: 23593-75-1	VNFPBHJOKIVQEB-UHFFFAOYSA-N	344.84	C22H17ClN2	16.7	M+H	pharmaceutical
Clozapine	DTXSID5022855	CAS_RN: 5786-21-0	QZUDBNBUXVUHMW-UHFFFAOYSA-N	326.83	C18H19ClN4	13.33	M+H	pharmaceutical
Cotinine	DTXSID1047576	CAS_RN: 486-56-6	UIKROCXWUNQSPJ-VIFPVBQESA-N	176.219	C10H12N2O	2.27	M+H	human metabolite
Coumestrol	DTXSID6022399	CAS_RN: 479-13-0	ZZIALNLLNHEQPJ-UHFFFAOYSA-N	268.224	C15H8O5	14.78	M-H	food ingredient
Crotamiton	DTXSID6040664	CAS_RN: 483-63-6	DNTGGZPQPQTDQF-UHFFFAOYSA-N	203.285	C13H17NO	16.3	M+H	pharmaceutical
Cyclamate	DTXSID5041809	CAS_RN: 100-88-9	HCAJEUSONLESMK-UHFFFAOYSA-N	179.23	C6H13NO3S	4.3	M-H	sweetener
Cyclophosphamide	DTXSID5020364	CAS_RN: 50-18-0	CMSMOCZEIVJLDB-UHFFFAOYSA-N	261.08	C7H15Cl2N2O2P	13.35	M+H	pharmaceutical
Cyprodinil	DTXSID1032359	CAS_RN: 121552-61-2	HAORKNGNJCEJBX-UHFFFAOYSA-N	225.295	C14H15N3	16.48	M+H	pesticide
Cyromazine	DTXSID6023999	CAS_RN: 66215-27-8	LVQDKIWDGQRHTE-UHFFFAOYSA-N	166.188	C6H10N6	0.75	M+H	pesticide
Daidzein	DTXSID9022310	CAS_RN: 486-66-8	ZQSIJRDFPHDXIC-UHFFFAOYSA-N	254.241	C15H10O4	13.84	M+H	food ingredient
Daminozide	DTXSID9020370	CAS_RN: 1596-84-5	NOQGZXFMHARMLW-UHFFFAOYSA-N	160.173	C6H12N2O3	7.89	M+H	pesticide
DCOIT	DTXSID5032315	CAS_RN: 64359-81-5	PORQOHRXAJJKGK-UHFFFAOYSA-N	282.22	C11H17Cl2NOS	18.55	M+H	biocide
Decylsulfate	DTXSID8042428	CAS_RN: 142-98-3	CSMFSDCPJHNZRY-UHFFFAOYSA-N	238.34	C10H22O4S	14.28	M-H	surfactant
DEET	DTXSID2021995	CAS_RN: 134-62-3	MMOXZBCLCQITDF-UHFFFAOYSA-N	191.274	C12H17NO	15.67	M+H	repellent
Dehydroabietate	DTXSID8022163	1740-19-8	NFWKVWVWBFBAOV-MISYRCLQSA-N	300.442	C20H28O2	18.27	M-H	personal care and household
Denatonium	DTXSID9043770	CAS_RN: 47324-98-1	ZFQMTVNLDNXRNQ-UHFFFAOYSA-O	325.475	C21H29N2O	14.18	M+	bittern
Desethylatrazine	DTXSID5037494	CAS_RN: 6190-65-4	DFWFIQKMSFGDCQ-UHFFFAOYSA-N	187.63	C6H10ClN5	11.27	M+H	pesticide
Desethylterbutylazine	DTXSID80184211	CAS_RN: 30125-63-4	LMKQNTMFZLAJDV-UHFFFAOYSA-N	201.66	C7H12ClN5	13.5	M+H	pesticide
Desisopropylatrazine	DTXSID0037495	CAS_RN: 1007-28-9	IVENSCMCQBJAKW-UHFFFAOYSA-N	173.6	C5H8ClN5	15.56	M+H	pesticide
Desloratadine	DTXSID1044196	CAS_RN: 100643-71-8	JAUOIFJMECXRGI-UHFFFAOYSA-N	310.83	C19H19ClN2	14.11	M+H	pharmaceutical
Desoxycholic acid	DTXSID0042662	83-44-3	KXGVEGMKQFWNSR-LLQZFEROSA-N	392.58	C24H40O4	17.4	M-H	natural compound
Desphenyl chloridazon	DTXSID50212792	CAS_RN: 6339-19-1	FEWPCPCEGBPTAL-UHFFFAOYSA-N	145.55	C4H4ClN3O	1.54	M+H	pesticide
Diatrizoate	DTXSID0044521	CASRN=117-96-4	YVPYQUNUQOZFHG-UHFFFAOYSA-N	613.916	C11H9I3N2O4	5.1	M+H	pharmaceutical
Diazepam	DTXSID4020406	CAS_RN: 439-14-5	AAOVKJBEBIDNHE-UHFFFAOYSA-N	284.74	C16H13ClN2O	17.62	M+H	pharmaceutical
Diazinon	DTXSID9020407	CAS_RN: 333-41-5	FHIVAFMUCKRCQO-UHFFFAOYSA-N	304.34	C12H21N2O3PS	17.39	M+H	pesticide
Dichlorophen	DTXSID6021824	CAS_RN: 97-23-4	MDNWOSOZYLHTCG-UHFFFAOYSA-N	269.12	C13H10Cl2O2	15.83	M-H	biocide
Dichlorprop	DTXSID0020440	CAS_RN: 120-36-5	MZHCENGPTKEIGP-UHFFFAOYSA-N	235.06	C9H8Cl2O3	11.1	M-H	pesticide
Dichlorvos	DTXSID5020449	CAS_RN: 62-73-7	OEBRKCOSUFCWJD-UHFFFAOYSA-N	220.97	C4H7Cl2O4P	13.52	M+H	pesticide
Diclofenac	DTXSID6022923	CAS_RN: 15307-86-5	DCOPUUMXTXDBNB-UHFFFAOYSA-N	296.15	C14H11Cl2NO2	17.28	M+H	pharmaceutical
Diclosan	DTXSID80187464	CASRN=3380-30-1	BYNQFCJOHGOKSS-UHFFFAOYSA-N	255.09	C12H8Cl2O2	16.9	M-H	biocide
Dicyclohexyl sulfosuccinate	DTXSID3047213	CAS_RN: 137361-04-7	QPSVFNQMURAADJ-UHFFFAOYSA-N	362.44	C16H26O7S	14.6	M-H	surfactant
Dicyclohexylphthalate	DTXSID5025021	CAS_RN: 84-61-7	VOWAEIGWURALJQ-UHFFFAOYSA-N	330.424	C20H26O4	19.1	M+H	plastic additive
Didecyldimethylammonium	DTXSID0048004	CAS_RN: 20256-56-8	JGFDZZLUDWMUQH-UHFFFAOYSA-N	326.632	C22H48N	17.3	M+	biocide
Difenoconazole	DTXSID4032372	CAS_RN: 119446-68-3	BQYJATMQXGBDHF-UHFFFAOYSA-N	406.26	C19H17Cl2N3O3	18.55	M+H	pesticide
Diflubenzuron	DTXSID1024049	35367-38-5	QQQYTWIFVNKMRW-UHFFFAOYSA-N	310.68	C14H9ClF2N2O2	16.73	M-H	pesticide
Diflufenican	DTXSID4041494	CAS_RN: 83164-33-4	WYEHFWKAOXOVJD-UHFFFAOYSA-N	394.301	C19H11F5N2O2	17.85	M+H	pesticide
Diglyme	DTXSID1024621	111-96-6	SBZXBUIDTXKZTM-UHFFFAOYSA-N	134.175	C6H14O3	8.06	M+H	additive
Dimethachlor ESA	DTXSID20891457	CAS_RN: NOCAS_891457	RVSCDWJKJDBFRS-UHFFFAOYSA-N	301.36	C13H19NO5S	11.3	M-H	pesticide
Dimethachlor ESA	DTXSID20891457	1231710-75-0	RVSCDWJKJDBFRS-UHFFFAOYSA-N	301.36	C13H19NO5S	12.92	M+H	pesticide
Dimethachlor OA	DTXSID4037530	CASRN=380412-59-9	HOYCASTVMCEOTP-UHFFFAOYSA-N	251.28	C12H17NO4S	12.02	M+H	pesticide
Dimethenamid	DTXSID4032376	CAS_RN: 87674-68-8	JLYFCTQDENRSOL-UHFFFAOYSA-N	275.79	C12H18ClNO2S	16.81	M+H	pesticide
Dimethenamid ESA	DTXSID50891445	CAS_RN: 205939-58-8	YMYKMSAZEZQEER-UHFFFAOYSA-N	321.41	C12H19NO5S2	11.8	M-H	pesticide
Dimethoate	DTXSID7020479	CAS_RN: 60-51-5	MCWXGJITAZMZEV-UHFFFAOYSA-N	229.25	C5H12NO3PS2	11.99	M+H	pesticide
Dimethyl-5-sulfoisophthalate	DTXSID9027071	CAS_RN: 138-25-0	HTXMGVTWXZBZNC-UHFFFAOYSA-N	274.24	C10H10O7S	10.2	M-H	industrial
Dimethylaminophenazone	DTXSID7020504	CAS_RN: 58-15-1	RMMXTBMQSGEXHJ-UHFFFAOYSA-N	231.299	C13H17N3O	9.77	M+H	pharmaceutical
Dimethyldithiophosphate	DTXSID5027306	CAS_RN: 756-80-9	CZGGKXNYNPJFAX-UHFFFAOYSA-N	158.17	C2H7O2PS2	0.8	M-H	biocide
Dimoxystrobin	DTXSID3057981	CAS_RN: 149961-52-4	WXUZAHCNPWONDH-DYTRJAOYSA-N	326.396	C19H22N2O3	17.52	M+H	pesticide
Di-n-butyl phosphate	DTXSID3040728	CAS_RN: 107-66-4	JYFHYPJRHGVZDY-UHFFFAOYSA-N	210.21	C8H19O4P	17.14	M+H	plastic additive
DINCH	DTXSID8047395	166412-78-8	HORIEOQXBKUKGQ-UHFFFAOYSA-N	424.7	C26H48O4	20.19	M+H	polymer additive
Dinoseb	DTXSID3020207	CAS_RN: 88-85-7	OWZPCEFYPSAJFR-UHFFFAOYSA-N	240.215	C10H12N2O5	14.9	M-H	pesticide
Dioctylsulfosuccinate	DTXSID1044279	CASRN=10041-19-7	HNSDLXPSAYFUHK-UHFFFAOYSA-N	422.6	C20H38O7S	16.6	M-H	personal care and household
Diphenhydramine	DTXSID4022949	CAS_RN: 58-73-1	ZZVUWRFHKOJYTH-UHFFFAOYSA-N	255.361	C17H21NO	13.91	M+H	pharmaceutical
Diphenyl phosphate	DTXSID1048207	CAS_RN: 838-85-7	ASMQGLCHMVWBQR-UHFFFAOYSA-N	250.19	C12H11O4P	18.92	M+H	plastic additive
Diphenylphosphine oxide	DTXSID60422562	CAS_RN: 4559-70-0	YFPJFKYCVYXDJK-UHFFFAOYSA-N	201.184	C12H10OP	11.1	M+H	industrial
Diuron	DTXSID0020446	CAS_RN: 330-54-1	XMTQQYYKAHVGBJ-UHFFFAOYSA-N	233.09	C9H10Cl2N2O	14.54	M+H	biocide
Dodecanedioic acid	DTXSID3027297	693-23-2	TVIDDXQYHWJXFK-UHFFFAOYSA-N	230.304	C12H22O4	13.78	M-H	polymer additive
Dodecyl sulfate	DTXSID0042088	151-41-7	MOTZDAYCYVMXPC-UHFFFAOYSA-N	266.4	C12H26O4S	15.34	M-H	personal care and household
Dodecylbenzenesulfonic acid	DTXSID6027923	27176-87-0	KWXICGTUELOLSQ-UHFFFAOYSA-N	326.5	C18H30O3S	16.57	M-H	personal care and household
Dodemorph	DTXSID5041019	CAS_RN: 1593-77-7	JMXKCYUTURMERF-UHFFFAOYSA-N	281.484	C18H35NO	15.45	M+H	pesticide
Domperidone	DTXSID1045116	CAS_RN: 57808-66-9	FGXWKSZFVQUSTL-UHFFFAOYSA-N	425.92	C22H24ClN5O2	16.19	M+H	pharmaceutical
Duloxetine	DTXSID6048385	CAS_RN: 116539-59-4	ZEUITGRIYCTCEM-KRWDZBQOSA-N	297.42	C18H19NOS	12.23	M+H	pharmaceutical
EDDP	DTXSID10880951	CAS_RN: 30223-73-5	AJRJPORIQGYFMT-UHFFFAOYSA-N	277.411	C20H23N	15.07	M+H	pharmaceutical
Efavirenz	DTXSID9046029	CAS_RN: 154598-52-4	XPOQHMRABVBWPR-ZDUSSCGKSA-N	315.68	C14H9ClF3NO2	16.85	M+H	pharmaceutical
Emamectin B1a	DTXSID80153164	CAS_RN: 121124-29-6	CXEGAUYXQAKHKJ-COFQVFHOSA-N	886.133	C49H75NO13	17.77	M+H	pesticide
Enalapril	DTXSID5022982	CAS_RN: 75847-73-3	GBXSMTUPTTWBMN-XIRDDKMYSA-N	376.453	C20H28N2O5	13.76	M+H	pharmaceutical
Enrofloxacin	DTXSID1045619	CAS_RN: 93106-60-6	SPFYMRJSYKOXGV-UHFFFAOYSA-N	359.401	C19H22FN3O3	12.19	M+H	pharmaceutical
Ephedrine	DTXSID0022985	CAS_RN: 299-42-3	KWGRBVOPPLSCSI-WPRPVWTQSA-N	165.236	C10H15NO	1.1	M+H	pharmaceutical
Epoxiconazole	DTXSID1040372	CAS_RN: 133855-98-8	ZMYFCFLJBGAQRS-RXQGYGPJNA-N	329.76	C17H13ClFN3O	17.42	M+H	pesticide
Ethion	DTXSID2024086	CAS_RN: 563-12-2	RIZMRRKBZQXFOY-UHFFFAOYSA-N	384.46	C9H22O4P2S4	18.85	M+H	pesticide
Ethofumesate	DTXSID8034580	CAS_RN: 26225-79-6	IRCMYGHHKLLGHV-UHFFFAOYSA-N	286.34	C13H18O5S	16.55	M+H	pesticide
Ethyl 4-(dimethylamino)benzoate	DTXSID2044763	CAS_RN: 10287-53-3	FZUGPQWGEGAKET-UHFFFAOYSA-N	193.246	C11H15NO2	16.77	M+H	industrial
Ethyl azinphos	DTXSID5037498	CAS_RN: 2642-71-9	RQVGAIADHNPSME-UHFFFAOYSA-N	345.37	C12H16N3O3PS2	18.22	M+H	pesticide
Ethylenethiourea	DTXSID5020601	96-45-7	PDQAZBWRQCGBEV-UHFFFAOYSA-N	102.16	C3H6N2S	1.24	M+H	pesticide
Etofenprox	DTXSID9032610	CAS_RN: 80844-07-1	YREQHYQNNWYQCJ-UHFFFAOYSA-N	376.496	C25H28O3	14.39	M+Na	pesticide
Etoposide	DTXSID5023035	CAS_RN: 33419-42-0	VJJPUSNTGOMMGY-MRVIYFEKSA-N	588.562	C29H32O13	15.2	M+NH4	pharmaceutical
Fenoxycarb	DTXSID7032393	CAS_RN: 72490-01-8	HJUFTIJOISQSKQ-UHFFFAOYSA-N	301.342	C17H19NO4	17.44	M+H	pesticide
Fenpropidin	DTXSID9058157	CAS_RN: 67306-00-7	MGNFYQILYYYUBS-UHFFFAOYSA-N	273.464	C19H31N	15.44	M+H	pesticide
Fenpropimorph	DTXSID4034601	CAS_RN: 67564-91-4	RYAUSSKQMZRMAI-ALOPSCKCSA-N	303.49	C20H33NO	15.33	M+H	pesticide
Fenthion	DTXSID8020620	CAS_RN: 55-38-9	PNVJTZOFSHSLTO-UHFFFAOYSA-N	278.32	C10H15O3PS2	17.05	M+H	pesticide
Fenuron	DTXSID7037551	CAS_RN: 101-42-8	XXOYNJXVWVNOOJ-UHFFFAOYSA-N	164.208	C9H12N2O	11.19	M+H	pesticide
Finasteride	DTXSID3020625	CAS_RN: 98319-26-7	DBEPLOCGEIEOCV-WSBQPABSSA-N	372.553	C23H36N2O2	17.55	M+H	pharmaceutical
Fipronil	DTXSID4034609	CAS_RN: 120068-37-3	ZOCSXAVNDGMNBV-UHFFFAOYSA-N	437.14	C12H4Cl2F6N4OS	15.69	M-H	biocide
Fipronil desulfinyl	DTXSID0043719	CAS_RN: 205650-65-3	JWKXVHLIRTVXLD-UHFFFAOYSA-N	389.08	C12H4Cl2F6N4	15.55	M-H	biocide
Fipronil sulfide	DTXSID50869644	CAS_RN: 120067-83-6	FQXWEKADCSXYOC-UHFFFAOYSA-N	421.14	C12H4Cl2F6N4S	15.95	M-H	biocide
Fipronil sulfone	DTXSID6074750	CAS_RN: 120068-36-2	LGHZJDKSVUTELU-UHFFFAOYSA-N	453.14	C12H4Cl2F6N4O2S	16.13	M-H	biocide
Fluazinam	DTXSID7032551	CAS_RN: 79622-59-6	UZCGKGPEKUCDTF-UHFFFAOYSA-N	465.09	C13H4Cl2F6N4O4	13.7	M-H	biocide
Flubendiamide	DTXSID4047672	272451-65-7	ZGNITFSDLCMLGI-UHFFFAOYSA-N	682.39	C23H22F7IN2O4S	16.75	M-H	pesticide
Fluconazole	DTXSID3020627	CAS_RN: 86386-73-4	RFHAOTPXVQNOHP-UHFFFAOYSA-N	306.277	C13H12F2N6O	12.24	M+H	pharmaceutical
Fludioxonil	DTXSID2032398	131341-86-1	MUJOIMFVNIBMKC-UHFFFAOYSA-N	248.189	C12H6F2N2O2	15.37	M-H	pesticide
Flufenacet	DTXSID2032552	CAS_RN: 142459-58-3	IANUJLZYFUDJIH-UHFFFAOYSA-N	363.33	C14H13F4N3O2S	17.04	M+H	pesticide
Flufenamic acid	DTXSID7023063	530-78-9	LPEPZBJOKDYZAD-UHFFFAOYSA-N	281.234	C14H10F3NO2	14.98	M-H	pharmaceutical
Flufenoxuron	DTXSID1041978	CAS_RN: 101463-69-8	RYLHNOVXKPXDIP-UHFFFAOYSA-N	488.77	C21H11ClF6N2O3	18.58	M+H	biocide
Flumequine	DTXSID5045623	CAS_RN: 42835-25-6	DPSPPJIUMHPXMA-UHFFFAOYSA-N	261.252	C14H12FNO3	16.89	M+H	pharmaceutical
Flumioxazin	DTXSID7032555	CAS_RN: 103361-09-7	FOUWCSDKDDHKQP-UHFFFAOYSA-N	354.337	C19H15FN2O4	13.72	M+H	pesticide
Flunisolide	DTXSID1045534	3385-03-3	XSFJVAJPIHIPKU-XWCQMRHXSA-N	434.504	C24H31FO6	16.39	M+H	pharmaceutical
Fluoxastrobin	DTXSID2034625	CAS_RN: 361377-29-9	UFEODZBUAFNAEU-NLRVBDNBSA-N	458.83	C21H16ClFN4O5	18.3	M+H	pesticide
Flupentixol	DTXSID3058749	CAS_RN: 2709-56-0	NJMYODHXAKYRHW-UHFFFAOYSA-N	434.52	C23H25F3N2OS	10.3	M+H	pharmaceutical
Flurtamone	DTXSID5058228	CAS_RN: 96525-23-4	NYRMIJKDBAQCHC-UHFFFAOYSA-N	333.31	C18H14F3NO2	16.06	M+H	pesticide
Flusilazole	DTXSID3024235	CAS_RN: 85509-19-9	FQKUGOMFVDPBIZ-UHFFFAOYSA-N	315.399	C16H15F2N3Si	17.31	M+H	pesticide
Flutamide	DTXSID7032004	CAS_RN: 13311-84-7	MKXKFYHWDHIYRV-UHFFFAOYSA-N	276.215	C11H11F3N2O3	11.5	M-H	pharmaceutical
Fluvoxamine	DTXSID2044002	CAS_RN: 54739-18-3	CJOFXWAVKWHTFT-XSFVSMFZSA-N	318.34	C15H21F3N2O2	14.2	M+H	pharmaceutical
Fluxapyroxad	DTXSID6058215	907204-31-3	SXSGXWCSHSVPGB-UHFFFAOYSA-N	381.306	C18H12F5N3O	16.05	M-H	pesticide
Formononetin	DTXSID4022311	485-72-3	HKQYGTCOTHHOMP-UHFFFAOYSA-N	268.268	C16H12O4	15.94	M-H	natural compound
Furosemide	DTXSID6020648	54-31-9	ZZUFCTLCJUWOSV-UHFFFAOYSA-N	330.74	C12H11ClN2O5S	11.63	M-H	pharmaceutical
Gabapentin	DTXSID0020074	CAS_RN: 60142-96-3	UGJMXCAKCUNAIE-UHFFFAOYSA-N	171.24	C9H17NO2	8.25	M+H	pharmaceutical
Gabapentin-Lactam	DTXSID40215070	CAS_RN: 64744-50-9	JAWPQJDOQPSNIQ-UHFFFAOYSA-N	153.225	C9H15NO	14.01	M+H	pharmaceutical
Gemfibrozil	DTXSID0020652	25812-30-0	HEMJJKBWTPKOJG-UHFFFAOYSA-N	250.338	C15H22O3	13.73	M+H	pharmaceutical
Genistein	DTXSID5022308	CAS_RN: 446-72-0	TZBJGXHYKVUXJN-UHFFFAOYSA-N	270.24	C15H10O5	15.6	M+H	food ingredient
Glibenclamide	DTXSID0037237	CAS_RN: 10238-21-8	ZNNLBTZKUZBEKO-UHFFFAOYSA-N	494	C23H28ClN3O5S	17.78	M+H	pharmaceutical
Glimepiride	DTXSID5040675	CAS_RN: 93479-97-1	WIGIZIANZCJQQY-RUCARUNLSA-N	490.62	C24H34N4O5S	12.7	M-H	pharmaceutical
Harman	DTXSID80197568	CAS_RN: 486-84-0	PSFDQSOCUJVVGF-UHFFFAOYSA-N	182.226	C12H10N2	11.18	M+H	food ingredient
Harmine	DTXSID30196066	CAS_RN: 442-51-3	BXNJHAXVSOCGBA-UHFFFAOYSA-N	212.252	C13H12N2O	13.37	M+H	food ingredient
Hexa(methoxymethyl)melamine	DTXSID9027520	CAS_RN: 3089-11-0	BNCADMBVWNPPIZ-UHFFFAOYSA-N	390.441	C15H30N6O6	15.58	M+H	industrial
Hexabromocyclododecane	DTXSID4027527	3194-55-6	DEIGXXQKDWULML-UHFFFAOYSA-N	641.7	C12H18Br6	19.75	M-H	polymer additive
Hexadecylpyridinium	DTXSID8047979	CAS_RN: 7773-52-6	NEUSVAOJNUQRTM-UHFFFAOYSA-N	304.541	C21H38N	16.66	M+	biocide
Hexadecyltrimethylammonium	DTXSID3047978	CAS_RN: 6899-10-1	RLGQACBPNDBWTB-UHFFFAOYSA-N	284.551	C19H42N	16.96	M+	biocide
Hexazinone	DTXSID4024145	CAS_RN: 51235-04-2	CAWXEEYDBZRFPE-UHFFFAOYSA-N	252.318	C12H20N4O2	15.24	M+H	pesticide
Hydrochlorothiazide	DTXSID2020713	CAS_RN: 58-93-5	JZUFKLXOESDKRF-UHFFFAOYSA-N	297.73	C7H8ClN3O4S2	7.59	M-H	pharmaceutical
Icaridin	DTXSID0034227	CAS_RN: 119515-38-7	QLHULAHOXSSASE-UHFFFAOYSA-N	229.32	C12H23NO3	15.5	M+H	repellent
Ifosfamide	DTXSID7020760	CAS_RN: 3778-73-2	HOMGKSMUEGBAAB-UHFFFAOYSA-N	261.08	C7H15Cl2N2O2P	13.44	M+H	pharmaceutical
Imazalil	DTXSID8024151	CAS_RN: 35554-44-0	PZBPKYOVPCNPJY-UHFFFAOYSA-N	297.18	C14H14Cl2N2O	14.56	M+H	biocide
Imazapyr	DTXSID8034665	CAS_RN: 81334-34-1	CLQMBPJKHLGMQK-UHFFFAOYSA-N	261.281	C13H15N3O3	11.66	M+H	pesticide
Imidacloprid	DTXSID5032442	CAS_RN: 138261-41-3	YWTYJOPNNQFBPC-UHFFFAOYSA-N	255.66	C9H10ClN5O2	12.97	M+H	pesticide
Imidacloprid-guanidine	DTXSID90436011	CAS_RN: 115970-17-7	UEQZFAGVRGWPDK-UHFFFAOYSA-N	210.67	C9H11ClN4	9.03	M+H	pesticide
Imidacloprid-urea	DTXSID1037563	CAS_RN: 120868-66-8	ADWTYURAFSWNSU-UHFFFAOYSA-N	211.65	C9H10ClN3O	12.28	M+H	pesticide
Iminostilbene	DTXSID90871625	256-96-2	LCGTWRLJTMHIQZ-UHFFFAOYSA-N	193.249	C14H11N	16.46	M+H	pharmaceutical
Indole-3-acrylic acid	DTXSID90184060	CAS_RN: 29953-71-7	PLVPPLCLBIEYEA-AATRIKPKSA-N	187.198	C11H9NO2	12.01	M-H	pharmaceutical
Indole-3-carboxyaldehyde	DTXSID5060069	487-89-8	OLNJUISKUQQNIM-UHFFFAOYSA-N	145.161	C9H7NO	11.47	M-H	natural compound
Indometacin	DTXSID9020740	CAS_RN: 53-86-1	CGIGDMFJXJATDK-UHFFFAOYSA-N	357.79	C19H16ClNO4	18.08	M+H	pharmaceutical
Indoxacarb	DTXSID1032690	CAS_RN: 173584-44-6	VBCVPMMZEGZULK-NRFANRHFSA-N	527.84	C22H17ClF3N3O7	18.54	M+H	pesticide
Iprodione	DTXSID3024154	36734-19-7	ONUFESLQCSAYKA-UHFFFAOYSA-N	330.17	C13H13Cl2N3O3	18.12	M-H	pesticide
Irganox 1098	DTXSID5044233	23128-74-7	OKOBUGCCXMIKDM-UHFFFAOYSA-N	636.962	C40H64N2O4	18.79	M-H	polymer additive
Irgarol	DTXSID3032416	CAS_RN: 28159-98-0	HDHLIWCXDDZUFH-UHFFFAOYSA-N	253.37	C11H19N5S	15.71	M+H	biocide
Isophorone	DTXSID8020759	78-59-1	HJOVHMDZYOCNQW-UHFFFAOYSA-N	138.21	C9H14O	0.52	M+H	intermediate
Isophorone diamine	DTXSID6027503	CAS_RN: 2855-13-2	RNLHGQLZWXBQNY-UHFFFAOYSA-N	170.3	C10H22N2	0.74	M+H	industrial
Isoproturon	DTXSID1042077	CAS_RN: 34123-59-6	PUIYMUZLKQOUOZ-UHFFFAOYSA-N	206.289	C12H18N2O	14.85	M+H	pesticide
Isoxaben	DTXSID8024159	CAS_RN: 82558-50-7	PMHURSZHKKJGBM-UHFFFAOYSA-N	332.4	C18H24N2O4	17.11	M+H	pesticide
Ivermectin B1	DTXSID8023181	CASRN=71827-03-7	AZSNMRSAGSSBNP-XPNPUAGNSA-N	861.1	C48H74O14	19.81	M+H	pharmaceutical
Ketamine	DTXSID8023187	CAS_RN: 6740-88-1	YQEZLKZALYSWHR-UHFFFAOYSA-N	237.73	C13H16ClNO	12.13	M+H	pharmaceutical
Ketoconazole	DTXSID7029879	CAS_RN: 65277-42-1	XMAYWYJOQHXEEK-OZXSUGGESA-N	531.43	C26H28Cl2N4O4	16.52	M+H	pharmaceutical
Ketoprofen	DTXSID6020771	CAS_RN: 22071-15-4	DKYWVDODHFEZIM-UHFFFAOYSA-N	254.285	C16H14O3	16.22	M+H	pharmaceutical
Labetalol	DTXSID2023191	CAS_RN: 36894-69-6	SGUAFYQXFOLMHL-UHFFFAOYSA-N	328.412	C19H24N2O3	13	M+H	pharmaceutical
Lamotrigine	DTXSID2023195	CAS_RN: 84057-84-1	PYZRQGJRPPTADH-UHFFFAOYSA-N	256.09	C9H7Cl2N5	4.9	M+H	pharmaceutical
Lauramidopropylbetaine	DTXSID4041282	4292-10-8	MRUAUOIMASANKQ-UHFFFAOYSA-N	342.524	C19H38N2O3	16.22	M+H	personal care and household
Lauric isopropanolamide	DTXSID00861815	CAS_RN: 142-54-1	MMBILEWCGWTAOV-UHFFFAOYSA-N	257.418	C15H31NO2	16.87	M+H	surfactant
Lauryl diethanolamide	DTXSID5025491	CAS_RN: 120-40-1	AOMUHOFOVNGZAN-UHFFFAOYSA-N	287.444	C16H33NO3	16.78	M+H	surfactant
Lenacil	DTXSID9042093	CAS_RN: 2164-08-1	ZTMKADLOSYKWCA-UHFFFAOYSA-N	234.299	C13H18N2O2	15.16	M+H	pesticide
Lidocaine	DTXSID1045166	CAS_RN: 137-58-6	NNJVILVZKWQKPM-UHFFFAOYSA-N	234.343	C14H22N2O	10.02	M+H	pharmaceutical
Lincomycin	DTXSID3023215	CAS_RN: 154-21-2	OJMMVQQUTAEWLP-KIDUDLJLSA-N	406.54	C18H34N2O6S	9.14	M+H	pharmaceutical
Linuron	DTXSID2024163	CAS_RN: 330-55-2	XKJMBINCVNINCA-UHFFFAOYSA-N	249.09	C9H10Cl2N2O2	15.36	M+H	pesticide
Loperamide	DTXSID6045165	CAS_RN: 53179-11-6	RDOIQAHITMMDAJ-UHFFFAOYSA-N	477.05	C29H33ClN2O2	16.27	M+H	pharmaceutical
Lorazepam	DTXSID7023225	CAS_RN: 846-49-1	DIWRORZWFLOCLC-UHFFFAOYSA-N	321.16	C15H10Cl2N2O2	15.74	M+H	pharmaceutical
Losartan	DTXSID7023227	CAS_RN: 114798-26-4	PSIFNNKUMBGKDQ-UHFFFAOYSA-N	422.92	C22H23ClN6O	16.19	M+H	pharmaceutical
L-Thyroxine	DTXSID8023214	CAS_RN: 51-48-9	XUIIKFGFIJCVMT-LBPRGKRZSA-N	776.874	C15H11I4NO4	16.04	M+H	pharmaceutical
Matairesinol	DTXSID40920490	580-72-3	MATGKVZWFZHCLI-LSDHHAIUSA-N	358.39	C20H22O6	15.05	M-H	natural compound
MCPA	DTXSID4024195	CAS_RN: 94-74-6	WHKUVVPPKQRRBV-UHFFFAOYSA-N	200.62	C9H9ClO3	10.22	M-H	pesticide
Mebendazole	DTXSID4040682	CAS_RN: 31431-39-7	OPXLLQIJSORQAM-UHFFFAOYSA-N	295.298	C16H13N3O3	15.23	M+H	pharmaceutical
Mebeverine	DTXSID6023238	CAS_RN: 3625-06-7	VYVKHNNGDFVQGA-UHFFFAOYSA-N	429.557	C25H35NO5	15.42	M+H	pharmaceutical
Mecoprop	DTXSID9024194	CAS_RN: 93-65-2	WNTGYJSOUMFZEP-UHFFFAOYSA-N	214.65	C10H11ClO3	11.5	M-H	pesticide
Mefenamic acid	DTXSID5023243	CAS_RN: 61-68-7	HYYBABOKPJLUIN-UHFFFAOYSA-N	241.29	C15H15NO2	13.2	M-H	pharmaceutical
Melamine	DTXSID6020802	CAS_RN: 108-78-1	JDSHMPZPIAZGSV-UHFFFAOYSA-N	126.123	C3H6N6	0.8	M+H	industrial
Melatonin	DTXSID1022421	73-31-4	DRLFMBDRBRZALE-UHFFFAOYSA-N	232.283	C13H16N2O2	12.59	M-H	natural compound
Memantine	DTXSID5045174	CAS_RN: 19982-08-2	BUGYDGFZZOZRHP-UHFFFAOYSA-N	179.307	C12H21N	12.76	M+H	pharmaceutical
Mepiquat	DTXSID9042122	CAS_RN: 15302-91-7	NNCAWEWCFVZOGF-UHFFFAOYSA-N	114.211	C7H16N	0.75	M+	pesticide
Mercaptobenzothiazole	DTXSID1020807	149-30-4	YXIWHUQXZSMYRE-UHFFFAOYSA-N	167.24	C7H5NS2	14.01	M+H	industrial
Metaflumizone	DTXSID6040373	139968-49-3	MIFOMMKAVSCNKQ-UHFFFAOYSA-N	506.408	C24H16F6N4O2	17.86	M-H	pesticide
Metalaxyl	DTXSID6024175	CAS_RN: 57837-19-1	ZQEIXNIJLIKNTD-UHFFFAOYSA-N	279.336	C15H21NO4	16.2	M+H	pesticide
Metamitron	DTXSID7047568	CAS_RN: 41394-05-2	VHCNQEUWZYOAEV-UHFFFAOYSA-N	202.217	C10H10N4O	12.15	M+H	pesticide
Metazachlor	DTXSID4058156	CAS_RN: 67129-08-2	STEPQTYSZVCJPV-UHFFFAOYSA-N	277.75	C14H16ClN3O	16.04	M+H	pesticide
Metazachlor	DTXSID4058156	67129-08-2	STEPQTYSZVCJPV-UHFFFAOYSA-N	277.75	C14H16ClN3O	11.53	M+H	pesticide
Metazachlor BH 479-12	DTXSID501017811	CAS_RN: 1246215-97-3	DYCHUHSHQIYFAI-UHFFFAOYSA-N	349.41	C16H19N3O4S	11	M+H	pesticide
Metazachlor BH 479-9	DTXSID501017811	1246215-97-3	DYCHUHSHQIYFAI-UHFFFAOYSA-N	349.41	C16H19N3O4S	13.43	M+H	pesticide
Metazachlor ESA	DTXSID40891454	CAS_RN: 172960-62-2	IPVCSECPEVHQOV-UHFFFAOYSA-N	323.37	C14H17N3O4S	11.2	M-H	pesticide
Metazachlor ESA	DTXSID40891454	172960-62-2	IPVCSECPEVHQOV-UHFFFAOYSA-N	323.37	C14H17N3O4S	12.68	M+H	pesticide
Metazachlor OA	DTXSID00891455	CAS_RN: 1231244-60-2	PHMHHVKFXZNTKU-UHFFFAOYSA-N	273.292	C14H15N3O3	10.1	M-H	pesticide
Metformin	DTXSID2023270	CAS_RN: 657-24-9	XZWYZXLIPXDOLR-UHFFFAOYSA-N	129.167	C4H11N5	0.74	M+H	pharmaceutical
Methiocarb	DTXSID3032626	CAS_RN: 2032-65-7	YFBPRJGDJKVWAH-UHFFFAOYSA-N	225.31	C11H15NO2S	16.11	M+H	pesticide
Methiocarb-sulfoxide phenol	DTXSID20865052	CAS_RN: 22454-92-8	ZHBBDQFXEDCQFI-UHFFFAOYSA-N	184.25	C9H12O2S	11.12	M+H	pesticide
Methomyl	DTXSID1022267	CAS_RN: 16752-77-5	UHXUZOCRWCRNSJ-UHFFFAOYSA-N	162.21	C5H10N2O2S	12.27	M+H	pesticide
Methotrexate	DTXSID4020822	CAS_RN: 59-05-2	FBOZXECLQNJBKD-ZDUSSCGKSA-N	454.447	C20H22N8O5	11.69	M+H	pharmaceutical
Methyl 3-(3,5-di-tert-butyl-4-hydroxyphenyl)propionate	DTXSID7027623	CASRN=6386-38-5	PXMJCECEFTYEKE-UHFFFAOYSA-N	292.4	C18H28O3	17.77	M-H	polymer additive
Methyldesphenylchloridazon	DTXSID80891453	CAS_RN: 17254-80-7	XNSGCNYTNLWRKM-UHFFFAOYSA-N	159.57	C5H6ClN3O	3.87	M+H	pesticide
Methylparaben	DTXSID4022529	99-76-3	LXCFILQKKLGQFO-UHFFFAOYSA-N	152.149	C8H8O3	11.72	M-H	personal care and household
Methyltriphenylphosphonium	DTXSID20166591	CAS_RN: 15912-74-0	AZFQCTBZOPUVOW-UHFFFAOYSA-N	277.326	C19H18P	14.8	M+	industrial
Metobromuron	DTXSID6042157	CAS_RN: 3060-89-7	WLFDQEVORAMCIM-UHFFFAOYSA-N	259.103	C9H11BrN2O2	14.66	M+H	pesticide
Metolachlor	DTXSID4022448	CAS_RN: 51218-45-2	WVQBLGZPHOPPFO-UHFFFAOYSA-N	283.8	C15H22ClNO2	17.45	M+H	pesticide
Metolachlor CGA 368208	DTXSID401017913	CAS_RN: 446027-17-4	QPVPJECIHVSBLZ-UHFFFAOYSA-N	257.3	C11H15NO4S	7.8	M-H	pesticide
Metolachlor ESA	DTXSID1037567	CAS_RN: 171118-09-5	CIGKZVUEZXGYSV-UHFFFAOYSA-N	329.41	C15H23NO5S	12.8	M-H	pesticide
Metolachlor OA	DTXSID6037568	CAS_RN: 152019-73-3	LNOOSYCKMKZOJB-UHFFFAOYSA-N	279.336	C15H21NO4	11.9	M-H	pesticide
Metolachlor-NOA 413173	DTXSID901016160	1418095-19-8	WOXWIWNBIJDJHI-JTQLQIEISA-N	329.37	C14H19NO6S	13.63	M+H	pesticide
Metoprolol	DTXSID2023309	CAS_RN: 51384-51-1	IUBSYMUCCVWXPE-UHFFFAOYSA-N	267.369	C15H25NO3	11.79	M+H	pharmaceutical
Metribuzin	DTXSID6024204	CAS_RN: 21087-64-9	FOXFZRUHNHCZPX-UHFFFAOYSA-N	214.29	C8H14N4OS	14.1	M+H	pesticide
Michler's ketone	DTXSID2020894	CAS_RN: 90-94-8	VVBLNCFGVYUYGU-UHFFFAOYSA-N	268.36	C17H20N2O	9.7	M+H	industrial
Miconazole	DTXSID6023319	CAS_RN: 22916-47-8	BYBLEWFAAKGYCD-UHFFFAOYSA-N	416.12	C18H14Cl4N2O	16.73	M+H	pharmaceutical
Mirtazapine	DTXSID0023325	CAS_RN: 61337-67-5	RONZAEMNMFQXRA-UHFFFAOYSA-N	265.36	C17H19N3	13.16	M+H	pharmaceutical
Monensin	DTXSID4048561	CAS_RN: 17090-79-8	GAOZTHIDHYLHMS-KEOBGNEYSA-N	670.881	C36H62O11	19.5	M+Na	pharmaceutical
Monobenzyl phthalate	DTXSID9043938	2528-16-7	XIKIUQUXDNHBFR-UHFFFAOYSA-N	256.257	C15H12O4	12.5	M+H	industrial
Mono-iso butyl phthalate	DTXSID5052701	30833-53-5	RZJSUWQGFCHNFS-UHFFFAOYSA-N	222.24	C12H14O4	11.35	M+H	industrial
Montelukast_peak_b	DTXSID9023334	CAS_RN: 158966-92-8	UCHDWCPVSPXUMX-TZIWLTJVSA-N	586.19	C35H36ClNO3S	19.65	M+H	pharmaceutical
Myclobutanil	DTXSID8024315	CAS_RN: 88671-89-0	HZJKXKUJVSEEFU-UHFFFAOYSA-N	288.78	C15H17ClN4	16.57	M+H	pesticide
Mycophenolic acid	DTXSID4041070	CAS_RN: 24280-93-1	HPNSFSBZBAHARI-RUDMXATFSA-N	320.341	C17H20O6	16.87	M+H	pharmaceutical
N,N-Dimethyldecylamine	DTXSID1049566	CAS_RN: 1120-24-7	YWWNNLPSZSEZNZ-UHFFFAOYSA-N	185.355	C12H27N	9.5	M+H	surfactant
N,N-Dimethyldodecylamine	DTXSID1026906	CAS_RN: 112-18-5	YWFWDNVOPHGWMX-UHFFFAOYSA-N	213.409	C14H31N	11.1	M+H	surfactant
N,N-Dimethyldodecylamine N-oxide	DTXSID1020514	CAS_RN: 1643-20-5	SYELZBGXAIXKHU-UHFFFAOYSA-N	229.408	C14H31NO	15.67	M+H	surfactant
N,N-Dimethyl-p-phenylenediamine	DTXSID6025149	99-98-9	BZORFPDSXLZWJF-UHFFFAOYSA-N	136.198	C8H12N2	1.5	M+H	surfactant
N,N-Dimethyltetradecylamine	DTXSID4026927	CAS_RN: 112-75-4	SFBHPFQSSDCYSL-UHFFFAOYSA-N	241.463	C16H35N	12.5	M+H	surfactant
N,N-Dimethyltetradecylamine-N-oxide	DTXSID2029660	CAS_RN: 3332-27-2	ONHFWHCMZAJCFB-UHFFFAOYSA-N	257.462	C16H35NO	12.5	M+H	surfactant
N-Acetyl-4-aminoantipyrine	DTXSID40232106	CAS_RN: 83-15-8	OIAGWXKSCXPNNZ-UHFFFAOYSA-N	245.282	C13H15N3O2	11.57	M+H	pharmaceutical
Naproxen	DTXSID4040686	CAS_RN: 22204-53-1	CMWTZPSULFXXJA-VIFPVBQESA-N	230.263	C14H14O3	16.17	M+H	pharmaceutical
N-Butylbenzenesulfonamide	DTXSID7027540	CAS_RN: 3622-84-2	IPRJXAGUEGOFGG-UHFFFAOYSA-N	213.3	C10H15NO2S	14.85	M+H	industrial
N-Cyclohexyl-2-benzothiazole-sulfenamide	DTXSID5020360	CASRN=95-33-0	DEQZTKGFXNUBJL-UHFFFAOYSA-N	264.4	C13H16N2S2	12.73	M+H	polymer additive
N-Ethylperfluorooctane sulfonamide	DTXSID1032646	4151-50-2	CCEKAJIANROZEO-UHFFFAOYSA-N	527.2	C10H6F17NO2S	16.52	M-H	PFAS
N-Formyl-4-aminoantipyrine	DTXSID10168241	CAS_RN: 1672-58-8	WSJBSKRPKADYRQ-UHFFFAOYSA-N	231.255	C12H13N3O2	11.75	M+H	pharmaceutical
Nicosulfuron	DTXSID6034764	CAS_RN: 111991-09-4	RTCOGUMHFFWOJV-UHFFFAOYSA-N	410.41	C15H18N6O6S	16.14	M+H	pesticide
N-isopropyl-N-phenyl-p-phenylenediamine	DTXSID1025485	CASRN=101-72-4	OUBMGJOQLXMSNT-UHFFFAOYSA-N	226.32	C15H18N2	13.12	M+H	polymer additive
Nitrendipin	DTXSID0023373	CAS_RN: 39562-70-4	PVHUJELLJLJGLN-UHFFFAOYSA-N	360.366	C18H20N2O6	16.81	M+H	pharmaceutical
Nitrofurantoin	DTXSID7020972	CAS_RN: 67-20-9	NXFQHRVNIOXGAQ-UHFFFAOYSA-N	238.159	C8H6N4O5	11.09	M-H	pharmaceutical
N-Methyl-2-pyrrolidone	DTXSID6020856	872-50-4	SECXISVLQFMRJM-UHFFFAOYSA-N	99.133	C5H9NO	0.21	M+H	additive
N-Methyldodecylamine	DTXSID90223387	CAS_RN: 7311-30-0	OMEMQVZNTDHENJ-UHFFFAOYSA-N	199.382	C13H29N	11.6	M+H	surfactant
Norfloxacin	DTXSID7037680	CAS_RN: 70458-96-7	OGJPXUAPXNRGGI-UHFFFAOYSA-N	319.336	C16H18FN3O3	11.04	M+H	pharmaceutical
Norharmane	DTXSID2021070	CAS_RN: 244-63-3	AIFRHYZBTHREPW-UHFFFAOYSA-N	168.199	C11H8N2	14.09	M+H	food ingredient
N-Phenyl-1-naphthylamine	DTXSID2025892	CAS_RN: 90-30-2	XQVWYOYUZDUNRW-UHFFFAOYSA-N	219.287	C16H13N	17.78	M+H	industrial
Octyl-3,5-di-tert-butyl-4-hydroxyhydrocinnamate	DTXSID60273995	CASRN=13417-12-4	CFXCGWWYIDZIMU-UHFFFAOYSA-N	390.6	C25H42O3	19.26	M+H	polymer additive
Octyl-methoxycinnamate	DTXSID1025302	CAS_RN: 5466-77-3	YBGZDTIWKVFICR-UHFFFAOYSA-N	290.403	C18H26O3	19.19	M+H	UV filter
o-Dianiside	DTXSID3025091	CASRN=119-90-4	JRBJSXQPQWSCCF-UHFFFAOYSA-N	244.294	C25H42O3	10.13	M+H	intermediate
Ofloxacin	DTXSID3041085	CAS_RN: 82419-36-1	GSDSWSVVBLHKDQ-UHFFFAOYSA-N	361.373	C18H20FN3O4	11.38	M+H	pharmaceutical
Omethoate	DTXSID4037580	CAS_RN: 1113-02-6	PZXOQEXFMJCDPG-UHFFFAOYSA-N	213.19	C5H12NO4PS	5.23	M+H	pesticide
Ondansetron	DTXSID8023393	CAS_RN: 99614-02-5	FELGMEQIXOGIFQ-UHFFFAOYSA-N	293.37	C18H19N3O	13.81	M+H	pharmaceutical
Orlistat	DTXSID8023395	CAS_RN: 96829-58-2	AHLBNYSZXLDEJQ-FWEHEUNISA-N	495.745	C29H53NO5	19	M+H	pharmaceutical
Oryzalin	DTXSID8024238	CAS_RN: 19044-88-3	UNAHYJYOSSSJHH-UHFFFAOYSA-N	346.36	C12H18N4O6S	14.37	M+H	pesticide
o-Toluidine	DTXSID1026164	CAS_RN: 95-53-4	RNVCVTLRINQCPJ-UHFFFAOYSA-N	107.156	C7H9N	1	M+H	industrial
Oxadiazone	DTXSID3024239	CAS_RN: 19666-30-9	CHNUNORXWHYHNE-UHFFFAOYSA-N	345.22	C15H18Cl2N2O3	18.33	M+H	pesticide
Oxazepam	DTXSID1021087	CAS_RN: 604-75-1	ADIMAYPTOBDMTL-UHFFFAOYSA-N	286.72	C15H11ClN2O2	15.98	M+H	pharmaceutical
Oxybutynin	DTXSID0023406	CAS_RN: 5633-20-5	XIQVNETUBQGFHX-UHFFFAOYSA-N	357.494	C22H31NO3	14.94	M+H	pharmaceutical
Paroxetine	DTXSID3023425	CAS_RN: 61869-08-7	AHOUBRCZNHFOSL-YOEHRIQHSA-N	329.371	C19H20FNO3	13.65	M+H	pharmaceutical
Pendimethalin	DTXSID7024245	CAS_RN: 40487-42-1	CHIFOSRWCNZCFN-UHFFFAOYSA-N	281.312	C13H19N3O4	19.17	M+H	pesticide
Pentachlorophenol	DTXSID7021106	87-86-5	IZUPBVBPLAPZRR-UHFFFAOYSA-N	266.32	C6HCl5O	15.06	M-H	biocide
Pentobarbital	DTXSID7023435	76-74-4	WEXRUCMBJFQVBZ-UHFFFAOYSA-N	226.276	C11H18N2O3	13.74	M-H	pharmaceutical
Pentoxifylline	DTXSID7023437	CAS_RN: 6493-05-6	BYPFEZZEUUWMEJ-UHFFFAOYSA-N	278.312	C13H18N4O3	14.3	M+H	pharmaceutical
Perfluorobutanesulfonic acid	DTXSID5030030	375-73-5	JGTNAGYHADQMCM-UHFFFAOYSA-N	300.09	C4HF9O3S	9.48	M-H	PFC
Perfluorodecanoic acid	DTXSID3031860	335-76-2	PCIUEQPBYFRTEM-UHFFFAOYSA-N	514.086	C10HF19O2	14.11	M-H	PFC
Perfluorododecanoic acid	DTXSID8031861	307-55-1	CXGONMQFMIYUJR-UHFFFAOYSA-N	614.101	C12HF23O2	15.1	M-H	PFC
Perfluoroheptanesulfonic acid	DTXSID8059920	375-92-8	OYGQVDSRYXATEL-UHFFFAOYSA-N	450.12	C7HF15O3S	13.23	M-H	PFC
Perfluoroheptanoic acid	DTXSID1037303	CAS_RN: 375-85-9	ZWBAMYVPMDSJGQ-UHFFFAOYSA-N	364.062	C7HF13O2	12.02	M-H	PFC
Perfluorohexanesulfonic acid	DTXSID7040150	355-46-4	QZHDEAJFRJCDMF-UHFFFAOYSA-N	400.11	C6HF13O3S	12.45	M-H	PFC
Perfluorohexanoic acid	DTXSID3031862	CAS_RN: 307-24-4	PXUULQAPEKKVAH-UHFFFAOYSA-N	314.054	C6HF11O2	10.5	M-H	PFC
Perfluorononanoic acid	DTXSID8031863	375-95-1	UZUFPBIDKMEQEQ-UHFFFAOYSA-N	464.078	C9HF17O2	13.44	M-H	PFC
Perfluorooctanesulfonamide	DTXSID3038939	CAS_RN: 754-91-6	RRRXPPIDPYTNJG-UHFFFAOYSA-N	499.14	C8H2F17NO2S	15.48	M-H	PFC
Perfluorooctanesulfonic acid	DTXSID3031864	CAS_RN: 1763-23-1	YFSUTJLHUFNCNZ-UHFFFAOYSA-N	500.13	C8HF17O3S	13.75	M-H	PFC
Perfluorooctanoic acid	DTXSID8031865	335-67-1	SNGREZUHAYWORS-UHFFFAOYSA-N	414.07	C8HF15O2	12.91	M-H	PFC
Perfluoropentanesulfonic acid	DTXSID8062600	2706-91-4	ACEKLXZRZOWKRY-UHFFFAOYSA-N	350.1	C5HF11O3S	11.42	M-H	PFC
Perfluoropentanoic acid	DTXSID6062599	2706-90-3	CXZGQIAOTKWCDB-UHFFFAOYSA-N	264.047	C5HF9O2	1	M-H	PFC
Perfluoroundecanoic acid	DTXSID8047553	2058-94-8	SIDINRCMMRKXGQ-UHFFFAOYSA-N	564.093	C11HF21O2	14.6	M-H	PFC
Pethoxamid	DTXSID4057928	CAS_RN: 106700-29-2	CSWIKHNSBZVWNQ-UHFFFAOYSA-N	295.81	C16H22ClNO2	17.42	M+H	pesticide
Phantolide	DTXSID9051743	15323-35-0	VDBHOHJWUDKDRW-UHFFFAOYSA-N	244.378	C17H24O	18.28	M+H	personal care and household
Phenazone	DTXSID6021117	CAS_RN: 60-80-0	VEQOALNAAJBPNY-UHFFFAOYSA-N	188.23	C11H12N2O	13.07	M+H	pharmaceutical
Phenylbenzimidazole sulfonic acid	DTXSID3038852	CAS_RN: 27503-81-7	UVCJGUGAGLDPAA-UHFFFAOYSA-N	274.29	C13H10N2O3S	9.55	M-H	UV filter
Phenylethylmalonamide	DTXSID3025885	CAS_RN: 7206-76-0	JFZHPFOXAAIUMB-UHFFFAOYSA-N	206.245	C11H14N2O2	9.78	M+H	industrial
Phenylphosphate	DTXSID6044981	CASRN=701-64-4	CMPQUABWPXYYSH-UHFFFAOYSA-N	244.23	C6H7O4P	1.42	M+H	polymer additive
Phenytoin	DTXSID2023775	630-93-3	FJPYVLNWWICYDW-UHFFFAOYSA-M	274.255	C15H11N2NaO2	14.3	M-H	pharmaceutical
Phloretin	DTXSID6022393	CAS_RN: 60-82-2	VGEREEWJJVICBM-UHFFFAOYSA-N	274.272	C15H14O5	9.6	M-H	natural compound
Picolinafen	DTXSID8044339	CAS_RN: 137641-05-5	CWKFPEBMTGKLKX-UHFFFAOYSA-N	376.311	C19H12F4N2O2	18.44	M+H	pesticide
Picoxystrobin	DTXSID9047542	CAS_RN: 117428-22-5	IBSNKSODLGJUMQ-SDNWHVSQSA-N	367.324	C18H16F3NO4	17.67	M+H	pesticide
Pindolol	DTXSID8023476	CAS_RN: 13523-86-9	JZQKKSLKJUAGIC-UHFFFAOYSA-N	248.326	C14H20N2O2	10.21	M+H	pharmaceutical
Pioglitazone	DTXSID3037129	CAS_RN: 111025-46-8	HYAFETHFCAUJAY-UHFFFAOYSA-N	356.44	C19H20N2O3S	14.75	M+H	pharmaceutical
Pipamperone	DTXSID8048369	CAS_RN: 1893-33-0	AXKPFOAXAHJUAG-UHFFFAOYSA-N	375.488	C21H30FN3O2	11.34	M+H	pharmaceutical
Piperine	DTXSID3021805	CAS_RN: 94-62-2	MXXWOMGUGJBKIW-YPCIICBESA-N	285.343	C17H19NO3	12	M+H	food ingredient
Piperine	DTXSID3021805	94-62-2	MXXWOMGUGJBKIW-YPCIICBESA-N	285.343	C17H19NO3	0.61	M+H	food and beverage
Piperonyl butoxide	DTXSID1021166	CAS_RN: 51-03-6	FIPWRIJSWJWJAI-UHFFFAOYSA-N	338.444	C19H30O5	18.6	M+NH4	pesticide
Pirimicarb	DTXSID1032569	CAS_RN: 23103-98-2	YFGYUFNIOHWBOB-UHFFFAOYSA-N	238.291	C11H18N4O2	13.18	M+H	pesticide
Pirimiphos-methyl	DTXSID0024266	CAS_RN: 29232-93-7	QHOQHJPRIBSPCY-UHFFFAOYSA-N	305.33	C11H20N3O3PS	17.64	M+H	pesticide
Pravastatin	DTXSID6023498	CAS_RN: 81093-37-0	TUZYXOIXSAXUGO-PZAWKZKUSA-N	424.534	C23H36O7	13.55	M-H	pharmaceutical
Primidone	DTXSID7023510	CAS_RN: 125-33-7	DQMZLTXERSFNPB-UHFFFAOYSA-N	218.256	C12H14N2O2	11.34	M+H	pharmaceutical
Prochloraz	DTXSID4024270	CAS_RN: 67747-09-5	TVLSRXXIMLFWEO-UHFFFAOYSA-N	376.66	C15H16Cl3N3O2	18.04	M+H	pesticide
Prochloraz BTS40348	DTXSID90891606	CAS_RN: 67747-01-7	CLFQSOIBYICELN-UHFFFAOYSA-N	282.59	C11H14Cl3NO	8.2	M+H	pesticide
Prochloraz BTS44596	DTXSID50891607	CAS_RN: 139542-32-8	RHDVQZWCBQXOJW-UHFFFAOYSA-N	353.62	C13H15Cl3N2O3	17.71	M+H	pesticide
Procymidone	DTXSID9033923	32809-16-8	QXJKBPAVAHBARF-UHFFFAOYSA-N	284.14	C13H11Cl2NO2	15.77	M-H	pesticide
Promethazin	DTXSID7023518	CAS_RN: 60-87-7	PWWVAXIEGOYWEE-UHFFFAOYSA-N	284.42	C17H20N2S	14.78	M+H	pesticide
Propachlor	DTXSID4024274	CAS_RN: 1918-16-7	MFOUDYKPLGXPGO-UHFFFAOYSA-N	211.69	C11H14ClNO	15.86	M+H	pesticide
Propamocarb	DTXSID1040295	CAS_RN: 24579-73-5	WZZLDXDUQPOXNW-UHFFFAOYSA-N	188.271	C9H20N2O2	1.1	M+H	pesticide
Propanil	DTXSID8022111	CAS_RN: 709-98-8	LFULEKSKNZEWOE-UHFFFAOYSA-N	218.08	C9H9Cl2NO	14.89	M+H	pesticide
Propiconazole	DTXSID8024280	CAS_RN: 60207-90-1	STJLVHWMYQXCPB-UHFFFAOYSA-N	342.22	C15H17Cl2N3O2	17.87	M+H	pesticide
Propoxycarbazone	DTXSID8037704	CAS_RN: 145026-81-9	JTHMVYBOQLDDIY-UHFFFAOYSA-N	398.39	C15H18N4O7S	17.31	M+H	pesticide
Propranolol	DTXSID6023525	CAS_RN: 525-66-6	AQHHHDLHHXJYJD-UHFFFAOYSA-N	259.349	C16H21NO2	13.48	M+H	pharmaceutical
Propylparaben	DTXSID4022527	94-13-3	QELSKZZBTMNZEB-UHFFFAOYSA-N	180.203	C10H12O3	14.22	M-H	personal care and household
Propyphenazone	DTXSID6023529	CAS_RN: 479-92-5	PXWLVJLKJGVOKE-UHFFFAOYSA-N	230.311	C14H18N2O	15.87	M+H	pharmaceutical
Propyzamide	DTXSID2020420	CAS_RN: 23950-58-5	PHNUZKMIPFFYSO-UHFFFAOYSA-N	256.13	C12H11Cl2NO	15.66	M+H	pesticide
Prosulfuron	DTXSID9034868	CAS_RN: 94125-34-5	LTUNNEGNEKBSEH-UHFFFAOYSA-N	419.38	C15H16F3N5O4S	17.01	M+H	pesticide
p-Tolylsulfate	DTXSID80404921	CAS_RN: 3233-58-7	WGNAKZGUSRVWRH-UHFFFAOYSA-N	188.2	C7H8O4S	6.8	M-H	industrial
Pyraclostrobin	DTXSID7032638	CAS_RN: 175013-18-0	HZRSNVGNWUDEFX-UHFFFAOYSA-N	387.82	C19H18ClN3O4	18.56	M+H	pesticide
Pyrazophos	DTXSID7042352	CAS_RN: 13457-18-6	JOOMJVFZQRQWKR-UHFFFAOYSA-N	373.36	C14H20N3O5PS	18.92	M+H	pesticide
Pyridaben	DTXSID5032573	CAS_RN: 96489-71-3	DWFZBUWUXWZWKD-UHFFFAOYSA-N	364.93	C19H25ClN2OS	19.64	M+H	pesticide
Pyriproxyfen	DTXSID1032640	CAS_RN: 95737-68-1	NHDHVHZZCFYRSB-UHFFFAOYSA-N	321.376	C20H19NO3	18.89	M+H	biocide
Quaternium-15	DTXSID0035748	51229-78-8	UKHVLWKBNNSRRR-ODZAUARKSA-M	251.16	C9H16Cl2N4	0.74	M+H	personal care and household
Quinmerac	DTXSID1042364	CAS_RN: 90717-03-6	ALZOLUNSQWINIR-UHFFFAOYSA-N	221.64	C11H8ClNO2	14	M+H	pesticide
Quinmerac BH518-2	DTXSID00536258	CAS_RN: 90717-07-0	ZYIDIAPHYHJMCU-UHFFFAOYSA-N	251.62	C11H6ClNO4	9.14	M+H	pesticide
Quinoline	DTXSID1021798	CAS_RN: 91-22-5	SMWDFEZZVXVKRB-UHFFFAOYSA-N	129.162	C9H7N	1.5	M+H	industrial
Quinoline N-oxide	DTXSID00167107	CAS_RN: 1613-37-2	GIIWGCBLYNDKBO-UHFFFAOYSA-N	145.161	C9H7NO	11.75	M+H	industrial
Quinoxyfen	DTXSID2034881	CAS_RN: 124495-18-7	WRPIRSINYZBGPK-UHFFFAOYSA-N	308.13	C15H8Cl2FNO	18.76	M+H	pesticide
Quizalofop	DTXSID60273935	CAS_RN: 76578-12-6	ABOOPXYCKNFDNJ-UHFFFAOYSA-N	344.75	C17H13ClN2O4	12.3	M-H	pesticide
Raloxifene	DTXSID3023550	CAS_RN: 84449-90-1	GZUITABIAKMVPG-UHFFFAOYSA-N	473.59	C28H27NO4S	14.03	M+H	pharmaceutical
Ranitidine	DTXSID8045191	CAS_RN: 66357-35-5	VMXUWOKSQNHOCA-UHFFFAOYSA-N	314.4	C13H22N4O3S	9.41	M+H	pharmaceutical
Risperidone	DTXSID8045193	CAS_RN: 106266-06-2	RAPZEAPATHNIPO-UHFFFAOYSA-N	410.493	C23H27FN4O2	14.07	M+H	pharmaceutical
Ropinirole	DTXSID8045195	CAS_RN: 91374-21-9	UHSKFQJFRQCDBE-UHFFFAOYSA-N	260.381	C16H24N2O	11.31	M+H	pharmaceutical
Roxithromycin	DTXSID8041117	CAS_RN: 80214-83-1	RXZBMPWDPOLZGW-HITVVWEBSA-N	837.058	C41H76N2O15	15.4	M+H	pharmaceutical
Salinomycin	DTXSID4048486	CAS_RN: 53003-10-4	KQXDHUJYNAXLNZ-XQSDOZFQSA-N	751.011	C42H70O11	19.49	M-H	pharmaceutical
Scopolamine-N-butyl	DTXSID1022718	CAS_RN: 149-64-4	HOZOZZFCZRXYEK-GSWUYBTGSA-M	440.378	C21H30BrNO4	13	M+	pharmaceutical
Sebacic acid	DTXSID7026867	111-20-6	CXMXRPHRNRROMY-UHFFFAOYSA-N	202.25	C10H18O4	11.55	M-H
Secobarbital	DTXSID6044145	CAS_RN: 76-73-3	KQPKPCNLIDLUMF-UHFFFAOYSA-N	238.287	C12H18N2O3	14.21	M-H	pharmaceutical
Sertraline	DTXSID6023577	CAS_RN: 79617-96-2	VGKDLMBJGBXTGI-SJCJKPOMSA-N	306.23	C17H17Cl2N	15.69	M+H	pharmaceutical
Simazine	DTXSID4021268	CAS_RN: 122-34-9	ODCWYMIRDDJXKW-UHFFFAOYSA-N	201.66	C7H12ClN5	13.5	M+H	pesticide
Simetryn	DTXSID8037596	CAS_RN: 1014-70-6	MGLWZSOBALDPEK-UHFFFAOYSA-N	213.3	C8H15N5S	13.46	M+H	pesticide
Sotalol	DTXSID0023589	CAS_RN: 3930-20-9	ZBMZVLHSJCTVON-UHFFFAOYSA-N	272.36	C12H20N2O3S	0.78	M+H	pharmaceutical
Spinosyn A	DTXSID8037598	CAS_RN: 131929-60-7	SRJQTHAZUNRMPR-UYQKXTDMSA-N	731.968	C41H65NO10	17.38	M+H	pesticide
Spiroxamine	DTXSID1034212	CAS_RN: 118134-30-8	PUYXTUJWRLOUCW-UHFFFAOYSA-N	297.483	C18H35NO2	15.25	M+H	pesticide
Sulcotrione	DTXSID9058230	CAS_RN: 99105-77-8	PQTBTIFWAXVEPB-UHFFFAOYSA-N	328.76	C14H13ClO5S	15.49	M+H	pesticide
Sulfadimethoxine	DTXSID1023607	CAS_RN: 122-11-2	ZZORFUFYDOWNEF-UHFFFAOYSA-N	310.33	C12H14N4O4S	13.57	M+H	pharmaceutical
Sulfamethazine	DTXSID6021290	CAS_RN: 57-68-1	ASWVTGNCAZCNNR-UHFFFAOYSA-N	278.33	C12H14N4O2S	12.3	M+H	pharmaceutical
Sulfamethoxazole	DTXSID8026064	CAS_RN: 723-46-6	JLKIGFTWXXRPMT-UHFFFAOYSA-N	253.28	C10H11N3O3S	12.01	M+H	pharmaceutical
Sulfapyridine	DTXSID3026067	CAS_RN: 144-83-2	GECHUMIMRBOMGK-UHFFFAOYSA-N	249.29	C11H11N3O2S	10.65	M+H	pharmaceutical
Sulfathiazole	DTXSID8026068	CAS_RN: 72-14-0	JNMRHUJNCSQMMB-UHFFFAOYSA-N	255.31	C9H9N3O2S2	10.45	M+H	pharmaceutical
Tamoxifen	DTXSID1034187	CAS_RN: 10540-29-1	NKANXQFJJICGDU-QPLCGJKRSA-N	371.524	C26H29NO	16.69	M+H	pharmaceutical
Taxifolin	DTXSID8022450	CAS_RN: 480-18-2	CXQWRCVTCMQVQX-LSDHHAIUSA-N	304.254	C15H12O7	11.42	M-H	pharmaceutical
TDCPP	DTXSID9026261	CAS_RN: 13674-87-8	ASLWPAWFJZFCKF-UHFFFAOYSA-N	430.89	C9H15Cl6O4P	17.36	M+H	plastic additive
Tebuconazole	DTXSID9032113	CAS_RN: 107534-96-3	PXMNMQRDXWABCY-UHFFFAOYSA-N	307.82	C16H22ClN3O	16.92	M+H	pesticide
Telmisartan	DTXSID8023636	CAS_RN: 144701-48-4	RMMXLENWKUUMAY-UHFFFAOYSA-N	514.629	C33H30N4O2	17.53	M+H	pharmaceutical
Temazepam	DTXSID8021309	CAS_RN: 846-50-4	SEQDDYPDSLOBDC-UHFFFAOYSA-N	300.74	C16H13ClN2O2	17.03	M+H	pharmaceutical
Tepraloxydim	DTXSID7034252	CAS_RN: 149979-41-9	IOYNQIMAUDJVEI-ZFNPBRLTSA-N	341.83	C17H24ClNO4	17.5	M+H	pesticide
Terbinafine	DTXSID2023640	CAS_RN: 91161-71-6	DOMXUEMWDBAQBQ-WEVVVXLNSA-N	291.438	C21H25N	15.89	M+H	pharmaceutical
Terbuthylazine	DTXSID4027608	CAS_RN: 5915-41-3	FZXISNSWEXTPMF-UHFFFAOYSA-N	229.71	C9H16ClN5	15.55	M+H	pesticide
Terbuthylazine-2-hydroxy	DTXSID20216888	CAS_RN: 66753-07-9	OYTCZOJKXCTBHG-UHFFFAOYSA-N	211.269	C9H17N5O	11.68	M+H	pesticide
Terbutryn	DTXSID3024318	CAS_RN: 886-50-0	IROINLKCQGIITA-UHFFFAOYSA-N	241.36	C10H19N5S	15.25	M+H	biocide
Tetrabromobisphenol A	DTXSID1026081	79-94-7	VEORPZCZECFIRK-UHFFFAOYSA-N	543.875	C15H12Br4O2	18	M-H	polymer additive
Tetracain	DTXSID1043883	CAS_RN: 94-24-6	GKCBAIGFKIBETG-UHFFFAOYSA-N	264.369	C15H24N2O2	13.35	M+H	pharmaceutical
Tetrachlorosalicylanilide	DTXSID4040767	CAS_RN: 1154-59-2	SJQBHPJLLIJASD-UHFFFAOYSA-N	351	C13H7Cl4NO2	14.7	M-H	industrial
Tetradecylsulfate	DTXSID8041292	CASRN=4754-44-3	URLJMZWTXZTZRR-UHFFFAOYSA-N	316.43	C14H30O4S	16.15	M-H	personal care and household
Tetraglyme	DTXSID7044396	CAS_RN: 143-24-8	ZUHZGEOKBKGPSW-UHFFFAOYSA-N	222.281	C10H22O5	11.73	M+NH4	industrial
Tetrahydrophthalimide	DTXSID8026513	85-40-5	CIFFBTOJCKSRJY-UHFFFAOYSA-N	151.165	C8H9NO2	9.99	M-H	pesticide
Tetrapropylammonium	DTXSID6047026	CAS_RN: 13010-31-6	OSBSFAARYOCBHB-UHFFFAOYSA-N	186.362	C12H28N	11.11	M+	industrial
Theophyllin	DTXSID5021336	58-55-9	ZFXYFBGIUFBOJW-UHFFFAOYSA-N	180.167	C7H8N4O2	8.39	M+H	food and beverage
Thiabendazole	DTXSID0021337	CAS_RN: 148-79-8	WJCNZQLZVWNLKY-UHFFFAOYSA-N	201.25	C10H7N3S	10.23	M+H	biocide
Thiacloprid	DTXSID7034961	CAS_RN: 111988-49-9	HOKKPVIRMVDYPB-UVTDQMKNSA-N	252.72	C10H9ClN4S	14.61	M+H	pesticide
Thiacloprid amide	DTXSID60583566	CAS_RN: 676228-91-4	LEZHOZPJYAQQNU-UVTDQMKNSA-N	270.74	C10H11ClN4OS	13.23	M+H	pesticide
Thiamethoxam	DTXSID2034962	CAS_RN: 153719-23-4	NWWZPOKUUAIXIW-UHFFFAOYSA-N	291.71	C8H10ClN5O3S	11.68	M+H	biocide
TMDD	DTXSID7027041	CAS_RN: 126-86-3	LXOFYPKXCSULTL-UHFFFAOYSA-N	226.36	C14H26O2	10.25	M+NH4	industrial
Tonalide	DTXSID7041544	21145-77-7	DNRJTBAOUJJKDY-UHFFFAOYSA-N	258.405	C18H26O	18.98	M+H	personal care and household
Torasemide	DTXSID2023690	CAS_RN: 56211-40-6	NGBFQHCMQULJNZ-UHFFFAOYSA-N	348.42	C16H20N4O3S	14.46	M+H	pharmaceutical
Tri(butoxyethyl) phosphate	DTXSID5021758	CAS_RN: 78-51-3	WTLBZVNBAKMVDP-UHFFFAOYSA-N	398.477	C18H39O7P	18.17	M+H	plastic additive
Triadimenol	DTXSID0032493	CAS_RN: 55219-65-3	BAZVSMNPJJMILC-UHFFFAOYSA-N	295.77	C14H18ClN3O2	15.92	M+H	pesticide
Triallate	DTXSID5024344	CAS_RN: 2303-17-5	MWBPRDONLNQCFV-UHFFFAOYSA-N	304.65	C10H16Cl3NOS	18.43	M+H	pesticide
Tributylamine	DTXSID4026183	CAS_RN: 102-82-9	IMFACGCPASFAPR-UHFFFAOYSA-N	185.355	C12H27N	6.8	M+H	industrial
Trichlorfon	DTXSID0021389	CAS_RN: 52-68-6	NFACJZMKEDPNKN-UHFFFAOYSA-N	257.43	C4H8Cl3O4P	10.54	M+H	pesticide
Triclocarban	DTXSID4026214	CAS_RN: 101-20-2	ICUTUKXCWQYESQ-UHFFFAOYSA-N	315.58	C13H9Cl3N2O	16.76	M-H	biocide
Triclocarban	DTXSID4026214	101-20-2	ICUTUKXCWQYESQ-UHFFFAOYSA-N	315.58	C13H9Cl3N2O	16.97	M+H	biocide
Triclosan	DTXSID5032498	CAS_RN: 3380-34-5	XEFQLINVKFYRCS-UHFFFAOYSA-N	289.54	C12H7Cl3O2	17.43	M-H	biocide
Tricresylphosphate	DTXSID5052676	CAS_RN: 78-32-0	BOSMZFBHAYFUBJ-UHFFFAOYSA-N	368.369	C21H21O4P	19.08	M+H	plastic additive
Triethyl phosphate	DTXSID8026228	CAS_RN: 78-40-0	DQWPFSLDHJDLRL-UHFFFAOYSA-N	182.156	C6H15O4P	12.84	M+H	plastic additive
Triethylcitrate	DTXSID0040701	CAS_RN: 77-93-0	DOOTYTYQINUNNV-UHFFFAOYSA-N	276.285	C12H20O7	14.23	M+H	plastic additive
Trifloxystrobin	DTXSID4032580	CAS_RN: 141517-21-7	ONCZDRURRATYFI-TVJDWZFNSA-N	408.377	C20H19F3N2O4	18.31	M+H	pesticide
Trifloxystrobin CGA 321113	DTXSID50892513	CAS_RN: 252913-85-2	ISZQNKFXNXQTTF-NACSPRHISA-N	394.35	C19H17F3N2O4	17.44	M+H	pesticide
Trifloxystrobin NOA413161	DTXSID401024922	CAS_RN: 1367578-44-6	FNMBGDHYHINSHI-TYNPDKIBSA-N	424.332	C19H15F3N2O6	15.41	M+H	pesticide
Trifloxystrobin NOA413163	DTXSID101024923	CAS_RN: 1367578-46-8	FNMBGDHYHINSHI-VDYLEKFBSA-N	424.332	C19H15F3N2O6	15.41	M+H	pesticide
Triglyme	DTXSID8026224	CAS_RN: 112-49-2	YFNKIDBQEZZDLK-UHFFFAOYSA-N	178.228	C8H18O4	10.44	M+NH4	industrial
Trimethoprim	DTXSID3023712	CAS_RN: 738-70-5	IEDVJHCEMCRBQM-UHFFFAOYSA-N	290.323	C14H18N4O3	10.51	M+H	pharmaceutical
Trimethyloctylammonium	DTXSID10165674	CAS_RN: 15461-38-8	HTKPDYSCAPSXIR-UHFFFAOYSA-N	172.335	C11H26N	12.5	M+	surfactant
Triphenyl phosphate	DTXSID1021952	CAS_RN: 115-86-6	XZZNDPSIHUTMOC-UHFFFAOYSA-N	326.288	C18H15O4P	18.03	M+H	plastic additive
Triphenylphosphine oxide	DTXSID2022121	CAS_RN: 791-28-6	FIQMHBFVRAXMOP-UHFFFAOYSA-N	278.291	C18H15OP	17.3	M+H	industrial
Tripropyl phosphate	DTXSID4052712	CAS_RN: 513-08-6	RXPQRKFMDQNODS-UHFFFAOYSA-N	224.237	C9H21O4P	11.4	M+H	plastic additive
Tris(1-chloro-2-propyl) phosphate	DTXSID5026259	CAS_RN: 13674-84-5	KVMPUXDNESXNOH-UHFFFAOYSA-N	327.56	C9H18Cl3O4P	16.42	M+H	plastic additive
Tris(2,3-dibromopropyl)isocyanurate	DTXSID9052713	CASRN=52434-90-9	NZUPFZNVGSWLQC-UHFFFAOYSA-N	728.7	C12H15Br6N3O3	19.43	M-H	polymer additive
Tris(2-chloroethyl) phosphate	DTXSID5021411	CAS_RN: 115-96-8	HQUQLFOMPYWACS-UHFFFAOYSA-N	285.48	C6H12Cl3O4P	14.71	M+H	flame retardant
Tris(2-ethylhexyl) phosphate	DTXSID0021414	CAS_RN: 78-42-2	GTVWRXDRKAHEAD-UHFFFAOYSA-N	434.642	C24H51O4P	19.84	M+H	plastic additive
Tylosin	DTXSID3043996	1401-69-0	WBPYTXDJUQJLPQ-VMXQISHHSA-N	916.112	C46H77NO17	15.21	M+H	pharmaceutical
Tylosin_M+CH4O	DTXSID3043996	CAS_RN: 1401-69-0	WBPYTXDJUQJLPQ-VMXQISHHSA-N	916.112	C46H77NO17	15.13	M+CH3OH+H	pharmaceutical
Ursolic acid	DTXSID70883221	CASRN=77-52-1	WCGUUGGRBIKTOS-GPOJBZKASA-N	456.7	C30H48O3	18.82	M-H	natural compound
UV-928	DTXSID4072780	CASRN=73936-91-1	UZUNCLSDTUBVCN-UHFFFAOYSA-N	441.62	C29H35N3O	20.6	M-H	polymer additive
Valsartan	DTXSID6023735	CAS_RN: 137862-53-4	ACWBQPMHZXGDFX-QFIPXVFZSA-N	435.528	C24H29N5O3	12.1	M-H	pharmaceutical
Vancomycin	DTXSID0042664	CAS_RN: 1404-90-6	MYPYJXKWCTUITO-LYRMYLQWSA-N	1449.27	C66H75Cl2N9O24	5.8	M+2H2+	pharmaceutical
Vardenafil	DTXSID3048318	CAS_RN: 224785-90-4	SECKRCOLJRRGGV-UHFFFAOYSA-N	488.61	C23H32N6O4S	14.23	M+H	pharmaceutical
Verapamil	DTXSID9041152	CAS_RN: 52-53-9	SGTNSNPWRIOYBX-UHFFFAOYSA-N	454.611	C27H38N2O4	14.87	M+H	pharmaceutical
Warfarin	DTXSID5023742	CAS_RN: 81-81-2	PJVWKTKQMONHTI-UHFFFAOYSA-N	308.333	C19H16O4	16.64	M+H	biocide
Zearalenone	DTXSID0021460	17924-92-4	MBMQEIFVQACCCH-QBODLPLBSA-N	318.369	C18H22O5	17.16	M-H	natural compound
Ziprasidone	DTXSID4023753	146939-27-7	MVWVFYHBGMAFLY-UHFFFAOYSA-N	412.94	C21H21ClN4OS	14.71	M+H	pharmaceutical

## Sheet: Table S4
Table S4: Compound information, steroids for quantitative LC-HRMS target screening analysis.
Name	DSSTox substance ID (DTXSID)	CAS Registry Number (CAS RN)	InChIKey	Average mass / g/mol	Molecular formula	Retention time / min	Adduct
11-Ketotestosterone	DTXSID8036499	564-35-2	WTPMRQZHJLJSBO-XQALERBDSA-N	302.414	C19H26O3	16.49	M+H
17alpha-Hydroxyprogesterone	DTXSID6040747	68-96-2	DBPWSSGDRRHUNT-CEGNMAFCSA-N	330.468	C21H30O3	17.72	M+H
17alpha-Methyltestosterone	DTXSID1033664	58-18-4	GCKMFJBGXUYNAG-HLXURNFRSA-N	302.458	C20H30O2	17.93	M+H
21-Hydroxyprogesterone	DTXSID0045254	64-85-7	ZESRJSPZRDMNHY-YFWFAHHUSA-N	330.468	C21H30O3	18.63	M+H
4-Androsten-11beta-ol-3,17-dione	DTXSID8040931	382-44-5	WSCUHXPGYUMQEX-KCZNZURUSA-N	302.414	C19H26O3	17.03	M+H
4-Androstene-3,17-dione	DTXSID8024523	63-05-8	AEMFNILZOJDQLW-QAGGRKNESA-N	286.415	C19H26O2	18.51	M+H
6-beta-Hydroxycortisol	DTXSID80425873	174866-45-6	GNFTWPCIRXSCQF-UJXAPRPESA-N	378.465	C21H30O6	11.21	M+H
6alpha Methylprednisolone	DTXSID7023300	83-43-2	VHRSUDSXCMQTMA-PJHHCJLFSA-N	374.477	C22H30O5	15.79	M+H
7-Amino-4-methylcoumarin	DTXSID40885333	26093-31-2	GLNDAGDHSLMOKX-UHFFFAOYSA-N	175.187	C10H9NO2	12.88	M+H
Aldosterone	DTXSID7022419	52-39-1	PQSUYGKTWSAVDQ-ZVIOFETBSA-N	360.45	C21H28O5	16.4	M+H
Amcinonide	DTXSID6045905	51022-69-6	ILKJAFIWWBXGDU-MOGDOJJUSA-N	502.579	C28H35FO7	18.72	M+H
Beclometasone dipropionate	DTXSID3048730	5534-09-8	KUVIULQEHSCUHY-XYWKZLDCSA-N	521.05	C28H37ClO7	19.26	M+H
Beclomethasone	DTXSID5040750	4419-39-0	NBMKJKDGKREAPL-DVTGEIKXSA-N	408.92	C22H29ClO5	16.06	M+H
Betamethasone dipropionate	DTXSID2022672	5593-20-4	CIWBQSYVNNPZIQ-XYWKZLDCSA-N	504.595	C28H37FO7	18.93	M+H
Betamethasone-17-valerate	DTXSID7022673	2152-44-5	SNHRLVCMMWUAJD-SUYDQAKGSA-N	476.585	C27H37FO6	18.34	M+H
Bethamethasone	DTXSID3022667	378-44-9	UREBDLICKHMUKA-DVTGEIKXSA-N	392.467	C22H29FO5	15.85	M+
Budesonide	DTXSID8020202	51333-22-3	VOVIALXJUBGFJZ-KWVAZRHASA-N	430.541	C25H34O6	17.64	M+H
Canrenone	DTXSID3045930	976-71-6	UJVLDDZCTMKXJK-WNHSNXHDSA-N	340.463	C22H28O3	19.22	M+
Clobetasol	DTXSID2048955	25122-41-2	FCSHDIVRCWTZOX-DVTGEIKXSA-N	410.91	C22H28ClFO4	16.64	M+H
Clobetasol propionate	DTXSID6045907	25122-46-7	CBGUOGMQLZIXBE-XGQKBEPLSA-N	466.97	C25H32ClFO5	18.32	M+H
Cortisone	DTXSID5022857	53-06-5	MFYSYFVPBJMHGN-ZPOLXVRWSA-N	360.45	C21H28O5	15.65	M+H
Cyproterone	DTXSID3022873	2098-66-0	DUSHUSLJJMDGTE-ZJPMUUANSA-N	374.91	C22H27ClO3	18.45	M+H
Desonide	DTXSID7046756	638-94-8	WBGKWQHBNHJJPZ-LECWWXJVSA-N	416.514	C24H32O6	16.67	M+H
Desoximetasone	DTXSID3045647	382-67-2	VWVSBHGCDBMOOT-IIEHVVJPSA-N	376.468	C22H29FO4	16.88	M+H
Dexamethasone	DTXSID3020384	50-02-2	UREBDLICKHMUKA-CXSFZGCWSA-N	392.467	C22H29FO5	15.68	M+
Dexamethasone acetate	DTXSID8022901	1177-87-3	AKUJBENLRBOFTD-RPRRAYFGSA-N	434.504	C24H31FO6	16.77	M+H
Dienogest	DTXSID80891478	65928-58-7	AZFLJNIPTRTECV-FUMNGEBKSA-N	311.425	C20H25NO2	17.29	M+H
Dihydrotestosterone	DTXSID9022364	521-18-6	NVKAWKQGWWIWPM-ABEVXSGRSA-N	290.447	C19H30O2	18	M+
Drospirenone	DTXSID7046465	67392-87-4	METQSPRSQINEEU-HXCATZOESA-N	366.501	C24H30O3	19.5	M+H
Dydrogesterone	DTXSID1022974	152-62-5	JGMOKGBVKVMRFX-HQZYFCCVSA-N	312.453	C21H28O2	19.43	M+
Epiandrosterone	DTXSID20289698	481-29-8	QGXBDMJGAMFCBF-LUJOEAJASA-N	290.447	C19H30O2	18	M+H
Exemestane	DTXSID5023037	107868-30-4	BFYIZQONLCFLEV-DAELLWKTSA-N	296.41	C20H24O2	18.36	M+H
Flumethasone	DTXSID2045365	2135-17-3	WXURHACBFYSXBI-GQKYHHCASA-N	410.458	C22H28F2O5	15.46	M+H
Flunisolide	DTXSID1045534	3385-03-3	XSFJVAJPIHIPKU-XWCQMRHXSA-N	434.504	C24H31FO6	16.35	M+H
Fluocinolone acetonide	DTXSID0040674	67-73-2	FEBLZLNTKCEFIT-VSXGLTOVSA-N	452.495	C24H30F2O6	16.14	M+H
Fluocinonide	DTXSID8045307	356-12-7	WJOHZNCJWYWUJD-IUGZLZTKSA-N	494.532	C26H32F2O7	16.23	M+H
Fluorometholone	DTXSID7047435	426-13-1	FAOZLTXFLGPHNG-KNAQIMQKSA-N	376.468	C22H29FO4	16.1	M+H
Fluticasone propionate	DTXSID8045511	80474-14-2	WMWTYOKRWGGJOA-CENSZEJFSA-N	500.57	C25H31F3O5S	18.29	M+H
Gestoden	DTXSID6046478	60282-87-3	SIGSPDASOTUPFS-XUDSTZEESA-N	310.437	C21H26O2	18.05	M+H
Hydrocortisone acetate	DTXSID0048686	50-03-3	ALEXXDVDDISNDU-KPYZGQEZSA-N	404.503	C23H32O6	16.35	M+H
Hydrocortisone	DTXSID7020714	50-23-7	JYGXADMDTFJGBT-VWUMJDOOSA-N	362.466	C21H30O5	15.2	M+H
Medroxyprogesterone	DTXSID0036508	520-85-4	FRQMUZJSZHZSGN-HBNHAYAOSA-N	344.495	C22H32O3	18.13	M+H
Medroxyprogesterone acetate	DTXSID0025527	71-58-9	PSGAAPLEWMOORI-PEINSRQWSA-N	386.532	C24H34O4	19.02	M+H
Megestrol acetate	DTXSID9040683	595-33-5	RQZAXGRLVPAYTJ-GQFGMJRRSA-N	384.516	C24H32O4	18.99	M+
Mometasone fuorate	DTXSID4023333	83919-23-7	WOFMFGQZHJDGCX-ZULDAHANSA-N	521.43	C27H30Cl2O6	19.1	M+
Norethindrone	DTXSID9023380	68-22-4	VIKNJXKGJWUCNN-XGXHKTLJSA-N	298.426	C20H26O2	17.79	M+
Norgestimate	DTXSID1046922	35189-28-7	KIQQMECNKUGGKA-NMYWJIRASA-N	369.505	C23H31NO3	18.89	M+
Norgestrel	DTXSID3036496	797-63-7	WWYNJERNGUHSAO-XUDSTZEESA-N	312.453	C21H28O2	18.33	M+
Paramethasone	DTXSID3023421	53-33-8	MKPDWECBUAZOHP-AFYJWTTESA-N	392.467	C22H29FO5	15.68	M+
Prednicarbate	DTXSID9045502	73771-04-7	FNPXMHRZILFCKX-KAJVQRHHSA-N	488.577	C27H36O8	19.27	M+H
Prednisolone	DTXSID9021184	50-24-8	OIGNJSKKLXVSLS-VWUMJDOOSA-N	360.45	C21H28O5	15.8	M+H
Prednisone	DTXSID4021185	53-03-2	XOFYZVNMUHMLCC-ZPOLXVRWSA-N	358.434	C21H26O5	15.5	M+H
Progesterone	DTXSID3022370	57-83-0	RJKFOVLPORLFTN-LEKSSAKUSA-N	314.469	C21H30O2	19.5	M+H
Rimexolone	DTXSID4045474	49697-38-3	HJPMTDNGLRNDJA-ZVXCBTRXSA-N	372.505	C23H32O4	18.88	M+H
Testosterone	DTXSID8022371	58-22-0	MUMGGOZAMZWBJJ-DYKIIFRCSA-N	288.431	C19H28O2	17.8	M+H
Triamcinolone acetonide	DTXSID6021371	76-25-5	YNDXUCZADRHECN-JNQJZLCISA-N	434.504	C24H31FO6	16.45	M+H

## Sheet: Table S5
Table S5: Internal standards for LC-HRMS measurement, 39 isotope-labelled chemicals for quantitative LC-HRMS target screening analysis.
Name	Molecular formula	Adduct	m/z	Retention time / min
Mono-isobutylphthalate-D4__M-H	C12H10[2]H4O4	M-H	225.107	10.6
4-Nitrophenol-D4__M-H	C6H1[2]H4N1O3	M-H	142.045	5.7
Triclosan-D3__M-H	C12H4[2]H3Cl3O2	M-H	289.963	13.4
Mecoprop-D3__M-H	C10H8[2]H3Cl1O3	M-H	216.051	11.5
Diclofenac_d4__M-H	C14H7[2]H4Cl2N1O2	M-H	298.034	12.5
Laurylsulfate-D25__M-H	C12H1[2]H25O4S	M-H	290.305	24.4
Bezafibrate-D4__M-H	C19H16[2]H4Cl1N1O4	M-H	364.126	11.6
Acesulfame-D4__M-H	C4H1[2]H4N1O14S	M-H	166.012	1.5
Hydrochlorothiazide-13C6__M-H	C1[13]C6H8Cl1N3O4S2	M-H	301.977	1.7
Bentazone-D6__M-H	C10H6[2]H6N2O3S1	M-H	245.087	9.7
Cyclamate-D11__M-H	C6H2[2]H11N1O3S1	M-H	189.123	4.1
Mono-isobutylphthalate-D4___M+H	C12H10[2]H4O4	M+H+	227.122	13
Creatinine-D3 ___M+H	C4H4[2]H3N3O1	M+H+	117.085	0.74
Diazinon-D10___M+H	C12H11[2]H10N2O3P1S1	M+H+	315.171	17.34
Benzophenone-3-D5__M+H	C14H7[2]H5O3	M+H+	234.117	17.56
p-Toluene-sulfonamide-D4__M+NH4	C7H5[2]H4NO2S1	M+NH4+	193.093	11
Cotinine-D3__M+H	C10H9[2]H3N2O1	M+H+	180.121	2.25
Diglyme-D6__M+H	C6H8[2]H6O3	M+H+	141.139	7.93
Chlormequat-D9__M+	C5H4[2]H9Cl1N1	M+	131.13	0.74
Carbamazepine-D10__M+H	C15H2[2]H10N2O1	M+H+	247.165	15.18
Atrazine-13C3__M+H	C5[13]C3H14Cl1N5	M+H+	219.111	14.46
Benzotriazole-D4__M+H	C6H1[2]H4N3	M+H+	124.081	9.38
Carbendazim-D4__M+H	C9H5[2]H4N3O2	M+H+	196.102	8.73
Tri-n-butylphosphate-D27__M+H	C12[2]H27O4P1	M+H+	294.341	17.35
DEET-D7__M+H	C12H10[2]H7N1O1	M+H+	199.182	15.62
Metolachlor-D6__M+H	C15H16[2]H6Cl1N1O2	M+H+	290.179	17.39
Isoproturon-D3__M+H	C12H15[2]H3N2O1	M+H+	210.168	14.82
Diclofenac_d4__M+H	C14H7[2]H4Cl2N1O2	M+H+	300.049	17.26
Caffeine-D3__M+H	C8H7[2]H3N4O2	M+H+	198.107	11.58
Clarithromycin-D3__M+H	C38H66[2]H3N1O13	M+H+	751.503	14.94
Desisopropylatrazine-D5__M+H	C5H3[2]H5Cl1N5	M+H+	179.085	9.01
Decyltrimethylammonium-D30__M+	C13[2]H30N1	M+	230.426	14.1
Atenolol-D7__M+H	C14H15[2]H7N2O3	M+H+	274.214	7.67
Progesterone-D9__M+H	C21H21[2]H9O2	M+H+	324.288	19.36
Verapamil-D6__M+H	C27H32[2]H6N2O4	M+H+	461.328	14.84
Bezafibrate-D4__M+H	C19H16[2]H4Cl1N1O4	M+H+	366.14	16
Sulfamethoxazole-D4__M+H	C10H7[2]H4N3O3S1	M+H+	258.084	11.99
Tebuconazole-D9__M+H	C16H13[2]H9Cl1N3O1	M+H+	317.209	16.86
Imidacloprid-D4__M+H	C9H6[2]H4Cl1N5O2	M+H+	260.085	12.9

## Sheet: Table S6
Table S6: Workflow and settings for Mzmine
#	Batch queue module	Parameter	Value
1	Mass detection	Mass detector	Centroid
2	Chromatogram builder	Scan filters	MS1, RT[0.5, 30]
2	Chromatogram builder	Minimum consecutive scans	3
2	Chromatogram builder	Minimum intensity	50000
2	Chromatogram builder	Minimum absolute height	500000
2	Chromatogram builder	m/z tolerance	5 ppm
3	Smoothing	Smoothing algorithm	Savitzky-Golay
4	Local minimum feature resolver	Dimension	RT
4	Local minimum feature resolver	Chromatographic threshold	0.8
4	Local minimum feature resolver	Minimum search range RT	0.1
4	Local minimum feature resolver	Minimum relative height	0
4	Local minimum feature resolver	Minimum absolute height	100000
4	Local minimum feature resolver	Min ratio of peaks top/edge	2.3
4	Local minimum feature resolver	Peak duration	0.1-3
4	Local minimum feature resolver	Minimum scans	4
5	13C isotope filter	m/z tolerance	3 ppm
5	13C isotope filter	Retention time tolerance	0.02
5	13C isotope filter	Monoisotopic peak only
5	13C isotope filter	Maximum charge	2
5	13C isotope filter	Representative isotope	Most intense
5	13C isotope filter	Never remove features with MS2
6	Isotope peaks finder	Chemical element	H, C, N, O, S, Cl, Br
6	Isotope peaks finder	m/z tolerance	3 ppm
6	Isotope peaks finder	Maximum charge	1
6	Isotope peaks finder	Search in scans	most intense
7	Join aligner	m/z tolerance	5 ppm
7	Join aligner	Weight for m/z	3
7	Join aligner	RT tolerance	0.3
7	Join aligner	Weight for RT	1
8	Feature list blank subtraction (procedural blanks)	Minimum # of detection in blanks	3
8	Feature list blank subtraction	Quantification	Area
8	Feature list blank subtraction	Ratio type	maximum
8	Feature list blank subtraction	Fold change increase	3
8	Feature list blank subtraction	Remove features below fold change
9	Peak finder	Intensity tolerance	0.2
9	Peak finder	m/z tolerance	7 ppm
9	Peak finder	RT tolerance	0.3
9	Peak finder	Minimum scans	3
10	Duplicate feature filter	m/z tolerance	1.5 ppm
10	Duplicate feature filter	RT tolerance	0.07
11	Group MS2 scans with features	MS1 to MS2 precursor m/z tolerance	15 ppm
11	Group MS2 scans with features	Minimum relative feature height	0.25
11	Group MS2 scans with features	Minimum required signals	1
12	Correlation grouping	RT tolerance	0.11
12	Correlation grouping	Minimum feature height	10000
12	Correlation grouping	Intensity threshold for correlation	50000
12	Correlation grouping	Feature shape correlation
12	Correlation grouping	Feature height correlation
13	Local database search	m/z tolerance	5 ppm
13	Local database search	RT tolerance	0.2
13	Local database search	CCS tolerance	0.05
14	Spectral library search	Search for matching MS2
14	Spectral library search	Precursor m/z tolerance	20 ppm
14	Spectral library search	Spectral m/z tolerance	20 ppm
14	Spectral library search	Remove precursor
14	Spectral library search	Minimum matched signals	4
14	Spectral library search	Similarity measure	Weighted cosine score

## Sheet: Table S7
Table S7: Activity of fractionated procedural blank sample in DHT equivalents: ng DHTeq/mL
	2	3	4	5	6	7	8	9	10	11
A	<LOQ (0.03)	<LOQ (0.03)	<LOQ (0.03)	<LOQ (0.03)	<LOQ (0.03)	<LOQ (0.03)	<LOQ (0.03)	<LOQ (0.03)	<LOQ (0.03)	<LOQ (0.03)
B	<LOQ (0.03)	<LOQ (0.03)	<LOQ (0.03)	<LOQ (0.03)	<LOQ (0.03)	<LOQ (0.03)	<LOQ (0.03)	<LOQ (0.03)	<LOQ (0.03)	<LOQ (0.03)
C	<LOQ (0.03)	<LOQ (0.03)	<LOQ (0.03)	<LOQ (0.03)	<LOQ (0.03)	<LOQ (0.03)	<LOQ (0.03)	<LOQ (0.03)	<LOQ (0.03)	<LOQ (0.03)
D	<LOD	<LOQ (0.03)	<LOD	<LOD	<LOD	<LOQ (0.03)		<LOQ (0.03)	<LOD	<LOQ (0.03)
E	<LOD	<LOD	<LOD	<LOD	<LOD	<LOD	<LOQ (0.03)	<LOD	<LOD	<LOD
F	<LOD	<LOD	<LOD	<LOD	<LOD	<LOD	<LOQ (0.03)	<LOD	<LOD	<LOD
G	<LOD	<LOD	<LOD	<LOD	<LOD	<LOD	<LOD	<LOD	<LOD	<LOD
H	<LOQ (0.03)	<LOQ (0.03)	<LOQ (0.03)	<LOQ (0.03)	<LOQ (0.03)	<LOQ (0.03)	<LOQ (0.03)	<LOQ (0.03)	<LOQ (0.03)	<LOQ (0.03)

## Sheet: Table S8
Table S8: Summary of target screening & activity contribution calculations
								Conc in Fractions (ng/mL) (REF 10)																Calculated activity contribution (%)
Compound	RT, min	method	REP (DHT = 1)	Sample concentration, ng/mL	Std. deviation, ng/mL	Fractions	Raw Extract concentration, ng/mL (REF 50)	A8	B8	C8	D8	E8	F8	G8	H8	H9	G9	F9	E9	D9	C9	B9	A9	F9	E9	D9
11-Ketotestosterone	16.49	APCI+	0.0061	0.01934	0.0044972	Not detected	0.967	n.d.	n.d.	n.d.	n.d.	n.d.	n.d.	n.d.	n.d.	n.d.	n.d.	n.d.	n.d.	n.d.	n.d.	n.d.	n.d.
4-Androsten-11beta-ol-3,17-dione	17.03	APCI+	(EC50 > 1000nM)	0.2565	0.0264458	G9, H9	12.825	n.d.	n.d.	n.d.	n.d.	n.d.	n.d.	n.d.	n.d.	1.97	1.55	n.d.	n.d.	n.d.	n.d.	n.d.	n.d.
4-Androstene-3,17-dione	18.51	APCI+	0.0031	0.664	0.0313955	C9	33.2	n.d.	n.d.	n.d.	n.d.	n.d.	n.d.	n.d.	n.d.	n.d.	n.d.	n.d.	n.d.	n.d.	5.62	n.d.	n.d.
Aldosterone	16.25	APCI+	0.0045	0.01435	0.00131522	Not detected	0.7175	n.d.	n.d.	n.d.	n.d.	n.d.	n.d.	n.d.	n.d.	n.d.	n.d.	n.d.	n.d.	n.d.	n.d.	n.d.	n.d.
Androsterone	17.7	APCI+	0.056	1.3888	0.109177	D9, E9, F9	69.44	n.d.	n.d.	n.d.	n.d.	n.d.	n.d.	n.d.	n.d.	n.d.	n.d.	17.99	7.2	3.39	n.d.	n.d.	n.d.	0.34	0.11	0.08
Benzyldimethyldodecylammonium	16.68	ESI+	-	173.17	3.27684	A9, B9, C9, D9, E9, F9, G9, H8, H9	8658.48	n.d.	n.d.	n.d.	n.d.	n.d.	n.d.	n.d.	546.5	1186.33	493.83	28.95	157.2	94.49	46.13	14.14	9.91
Benzyldimethylhexadecylammonium	17.74	ESI+	-	0.6002	0.0378349	D9, E9, C9	30.01	n.d.	n.d.	n.d.	n.d.	n.d.	n.d.	n.d.	n.d.	n.d.	n.d.	n.d.	3.65	1.78	0.65	n.d.	n.d.
Bisphenol A	14.62	ESI-	-	1.11263	0.0654092	B8, C8, D8	55.6313	n.d.	11.2	9.98	3.445	n.d.	n.d.	n.d.	n.d.	n.d.	n.d.	n.d.	n.d.	n.d.	n.d.	n.d.	n.d.
Cortisone	15.65	APCI+	-	0.16887	0.00595384	D8, E8, F8	8.4435	n.d.	n.d.	n.d.	n.d.	n.d.	n.d.	n.d.	n.d.	n.d.	n.d.	n.d.	n.d.	n.d.	n.d.	n.d.	n.d.
DEET	15.7	ESI+	-	0.0652	0.00294618	Not detected	3.26	n.d.	n.d.	n.d.	n.d.	n.d.	n.d.	n.d.	n.d.	n.d.	n.d.	n.d.	n.d.	n.d.	n.d.	n.d.	n.d.
Erythromycin	14.34	ESI+	-	2.6952	0.172552	Not detected	134.76	n.d.	n.d.	n.d.	n.d.	n.d.	n.d.	n.d.	n.d.	n.d.	n.d.	n.d.	n.d.	n.d.	n.d.	n.d.	n.d.
Finasteride	17.78	ESI+	-	0.0692	0.00408412	G9	3.46	n.d.	n.d.	n.d.	n.d.	n.d.	n.d.	n.d.	n.d.	n.d.	0.3	n.d.	n.d.	n.d.	n.d.	n.d.	n.d.
Genistein	14.4	ESI-	-	2.64143	0.168473	B8	132.071	n.d.	17.9	n.d.	n.d.	n.d.	n.d.	n.d.	n.d.	n.d.	n.d.	n.d.	n.d.	n.d.	n.d.	n.d.	n.d.
Hexadecylpyridinium	16.68	ESI+	-	561.209	24.4226	A9, B9, C9, D9, E9, F9, G9, H9	28060.5	n.d.	n.d.	n.d.	n.d.	n.d.	n.d.	n.d.	n.d.	839.42	407.06	217.1	126.79	78.32	39.99	10.98	8.8
Hydrocortisone	15.14	APCI+	-	1.41503	0.0167301	C8, D8, E8	70.7515	n.d.	n.d.	n.d.	n.d.	1.943	6.722	22.109	n.d.	n.d.	n.d.	n.d.	n.d.	n.d.	n.d.	n.d.	n.d.
Ibuprofen	15.24	ESI-	-	301.282	16.4764	G9, H8, H9	15064.1	n.d.	n.d.	n.d.	n.d.	n.d.	n.d.	n.d.	2780.89	823.657	154.378	n.d.	n.d.	n.d.	n.d.	n.d.	n.d.
Lauramidopropylbetaine	16.24	ESI+	-	52.8055	1.72143	G8, G9, H8, H9	2640.27	n.d.	n.d.	n.d.	n.d.	n.d.	n.d.	106.4	40.26	11.03	4.78	n.d.	n.d.	n.d.	n.d.	n.d.	n.d.
Lauryl diethanolamide	16.79	ESI+	-	0.272133	0.0253963	H9	13.6067	n.d.	n.d.	n.d.	n.d.	n.d.	n.d.	n.d.	n.d.	2.84	n.d.	n.d.	n.d.	n.d.	n.d.	n.d.	n.d.
Medroxyprogesteroneacetate	19.02	APCI+	-	0.21566	0.00195161	A9	10.783	n.d.	n.d.	n.d.	n.d.	n.d.	n.d.	n.d.	n.d.	n.d.	n.d.	n.d.	n.d.	n.d.	n.d.	n.d.	0.88
Norgestrel	18.33	APCI+	0.2	0.66052	0.0411253	C9, D9	33.026	n.d.	n.d.	n.d.	n.d.	n.d.	n.d.	n.d.	n.d.	n.d.	n.d.	n.d.	n.d.	4.89	2.74	n.d.	n.d.			2.26
Prednisolone	15.8	APCI+	-	0.11836	0.0154846	D8, E8	5.918	n.d.	n.d.	n.d.	0.937	1.014	n.d.	n.d.	n.d.	n.d.	n.d.	n.d.	n.d.	n.d.	n.d.	n.d.	n.d.
Rimexolone	18.88	APCI+	-	74.8608	3.88343	A9, B9, C9	3743.04	n.d.	n.d.	n.d.	n.d.	n.d.	n.d.	n.d.	n.d.	n.d.	n.d.	n.d.	n.d.	n.d.	125.68	383.22	287.55
Testosterone	17.73	APCI+	0.22	0.0579	0.0066468	E9, F9	2.895	n.d.	n.d.	n.d.	n.d.	n.d.	n.d.	n.d.	n.d.	n.d.	n.d.	0.5	0.13	n.d.	n.d.	n.d.	n.d.	0.16	0.03
Tri(butoxyethyl)phosphate	18.17	ESI+	-	0.699133	0.0152346	C9, D9	34.9567	n.d.	n.d.	n.d.	n.d.	n.d.	n.d.	n.d.	n.d.	n.d.	n.d.	n.d.	n.d.	4.54	1.69	n.d.	n.d.
Triethylcitrate	14.24	ESI+	-	0.691467	0.0247954	Not detected	34.5733	n.d.	n.d.	n.d.	n.d.	n.d.	n.d.	n.d.	n.d.	n.d.	n.d.	n.d.	n.d.	n.d.	n.d.	n.d.	n.d.
Triphenylphosphine oxide	17.3	ESI+	-	0.0294	0.00329242	Not detected	1.47	n.d.	n.d.	n.d.	n.d.	n.d.	n.d.	n.d.	n.d.	n.d.	n.d.	n.d.	n.d.	n.d.	n.d.	n.d.	n.d.
Candesartan	16.56	ESI+	-	0.820733	0.12	H8,H9,G9	41.0367	n.d.	n.d.	n.d.	n.d.	n.d.	n.d.	n.d.	9.47	2.31	1.03	n.d.	n.d.	n.d.	n.d.	n.d.	n.d.
Diclofenac	17.29	ESI+	-	2.9864	0.23	G9,F9,E9	149.32	n.d.	n.d.	n.d.	n.d.	n.d.	n.d.	n.d.	n.d.	n.d.	12.592	4.405	1.576	n.d.	n.d.	n.d.	n.d.
Oxazepam	15.97	ESI+	-	0.38902	0.00863724		19.451	n.d.	n.d.	n.d.	n.d.	n.d.	1.96	0.92	n.d.	n.d.	n.d.	n.d.	n.d.	n.d.	n.d.	n.d.	n.d.
			Handelsman et al., 2022 - 10.1016/j.jsbmb.2021.106049
			Rege et al., 2021 - 10.1210/jc.2012-2912
			Xiang et al., 2024 - 10.1016/j.watres.2024.121652
			PubChem, 2011 - https://pubchem.ncbi.nlm.nih.gov/bioassay/ 588515
			Houtman et al., 2009 - 10.1016/j.aca.2008.09.037
			van der Burg et al., 2010 - 10.1016/j.reprotox.2010.04.012

## Sheet: Table S9
Table S9A: Annotated feature lists for compounds identified by the Compound Discoverer and MZmine workflows in positive mode for ESI and APCI are provided. All compounds annotated as level 2a received a library hit in mzCloud and were additionally the top hits in SIRIUS. Concentrations for level 2a candidates, whose structures were known, were converted to µg/L, whereas concentrations for level 3…														Table S9B: Annotated feature lists for compounds identified by the Compound Discoverer in positive mode for ESI are provided. Feature prioritization by MLinvitroTox was not applied. Therefore, after manual inspection of peak shapes and spectral or mass-list search, all candidate structures were evaluated using VEGA QSAR for androgenic activity (VEGA Prediction column).
ESI (+)														ESI (+)
Level 2a														Level 2a
Name	Formula	Reference Ion	m/z	RT (min)	Estimated Conc. (µg/L)	SIRIUS Hit	Compound Discoverer Hit	REP (DHT = 1)	VEGA Prediction (Reliability)					Name	Formula	Reference Ion	m/z	RT (min)	VEGA Prediction (Reliability)
Dehydroepiandrosterone (DHEA)	C19H28O2	[M+H]+	271.205	17.03	0.26	x	x	-	Active (Experimental)					Dehydroepiandrosterone (DHEA)	C19H28O2	[M+H]+	271.205	17.03	Active (Experimental)
1,4-Androstadiene-3,17-dione	C19H24O2	[M+H]+	285.185	18.05	0.83	x	x	0.0012	Active (Good)					1,4-Androstadiene-3,17-dione	C19H24O2	[M+H]+	285.185	18.05	Active (Good)
11-Oxoetiocholanolone	C19H28O3	[M+H]+	287.2	16.16	1.37	x	x	-	Non Active (Low)					20β-Dihydrocortisol	C21H32O5	[M+H]+	365.232	15.04	Active (Good)
Cortolone	C21H34O5	[M+H]+	349.238	15.05	1.26	x	x	-	Non Active (Low)					Tetrahydrocortisone	C21H34O5	[M-H2O+H]+	347.221	15.225	Active (Good)
20β-Dihydrocortisol	C21H32O5	[M+H]+	365.232	15.04	1.26	x	x	-	Active (Good)					Level 3
Level 3														Name	Formula	Reference Ion	m/z	RT (min)
Name	Formula	Reference Ion	m/z	RT (min)	Estimated Conc. (μM)	SIRIUS Hit	Compound Discoverer Hit							11-Deoxycorticosterone	C21H30O3	[M+H]+	331.226	15.52	Active (Good)
11-Deoxycorticosterone	C21H30O3	[M+H]+	331.226	15.52	0.71		x		Active (Good)					Desoxycortone					Active (Good)
Desoxycortone							x		Active (Good)					Testosterone acetate					Active (Good)
Testosterone acetate							x		Active (Good)					4-Hydroxycoumarin	C9H6O3	[M+H]+	163.039	18.03	Non Active (Low)
3,11,17,21-Tetrahydroxypregnan-20-one	C21H34O5	[M-2 H2O+H]+				x			Active (Good)					7-Hydroxycoumarin					Active (Low)
11-Oxoetiocholanolone	C19H28O3	[M+H]+	305.211	15.34	0.12		x		Non-Active (Low)					NP-019636					-
7α-Hydroxytestosterone							x		Active (Good)					4-Hydroxycoumarin	C9H6O3	[M+H]+	163.039	17.82	Non Active (Low)
2β-Hydroxytestosterone						x			Active (Good)					7-Hydroxycoumarin					Active (Low)
6β-Hydroxytestosterone						x	x		Active (Good)					NP-019636					-
Testosterone valerate	C24H36O3	[M+H]+	373.273	17.65	0.18		x		Active (Good)					4-Hydroxycoumarin	C9H6O3	[M+H]+	163.039	17.4	Non Active (Low)
(17β)-3-Oxoandrost-4-en-17-yl pivalate							x		-					7-Hydroxycoumarin					Active (Low)
Nutriacholic Acid	C24H38O4	[M-H2O+H]+				x			Non-Active (Low)					NP-019636					-
Cholic Acid	C24H40O5	[M-2 H2O+H]+				x			Non-Active (Low)					20-Oxopregna-5,16-dien-3-yl propionate	C24H34O3	[M+H]+	371.258	17.41	-
1,4,6-androstatrien-3,17-dione	C19H22O2	[M+H]+	283.169	16.03	-		x		Non-Active (Low)					3-Oxo-4,6-choladienoic acid					Non-Active (Low)
3-Methoxyestra-1,3,5(10),6-tetraen-17-one		[M+H]+					x		Active (Good)					Estradiol 17-Hexanoate					Active (Good)
1-Methyl-6-dehydroestrone		[M+H]+					x		Active (Good)					CSID:57565949*					-
Adrenosterone	C19H24O3	[M-H2O+H]+				x			Non-Active (Low)					17β-Trenbolone	C18H22O2	[M+H]+	270.162	17.41	Active (Experimental)
CSID:10280106*	C21H32O	[M+H-H2O]+	283.242	17.51	0.3		x		-					Dienedione					Active (Good)
Pregn-4-en-3-one							x		Active (Moderate)					Hexestrol					Active (Experimental)
Brexanolone	C21H34O2	[M-2 H2O+H]+				x			Active (Good)					Diosmetin	C16H12O6	[M+H]+	300.063	15.28	Active (Good)
20-Oxopregna-5,16-dien-3-yl propionate	C24H34O3	[M+H]+	371.258	17.41	1.96		x		Active (Good)					Hispidulin					Active (Experimental)
3-Oxo-4,6-choladienoic acid							x		Non-Active (Low)					Isokaempferide					Active (Low)
Estradiol 17-Hexanoate							x		Active (Good)					Methandienone	C20H30O3	[M+H]+	301.216	16.33	Active (Good)
CSID:57565949*							x		-					(1S,4S,5R,9R,13S)-5,9-dimethyl-14-methylidenetetracyclohexadec-10-ene-5-carboxylic acid					-
Neoergosterol	C27H40O	[M+H]+	381.315	17.48	0.26		x		Non-Active (Moderate)					Isotretinoin					Non-Active (Experimental)
1,4,6-cholestatrien-3-one							x		Non-Active (Moderate)					Formestane	C19H26O3	[M+H]+	303.195	17.066	Active (Good)
N-cholyltaurine	C24H40O6	[M-2 H2O+H]+	389.268	17.98	1.07	x			Non-Active (Moderate)					5α-Androstan-3,6,17-trione					Non Active (Low)
3-Oxo-7α,12α-dihydroxy-5β-cholanic acid	C24H38O5	[M-H2O+H]+				x			Non-Active (Low)					Allethrin					Non-Active (Experimental)
APCI (+)														11-Oxoetiocholanolone	C19H28O3	[M+H]+	305.211	15.34	Non-Active (Low)
Level 2a														7α-Hydroxytestosterone					Active (Good)
Progesterone	C19H24O2	[M+H]+	315.231	19.41		x	x		Active (Experimental)					2β-Hydroxytestosterone					Active (Good)
20β-Dihydrocortisol	C21H34O5	[M+H]+	365.232	15.01			x		Non-Active (Low)					6β-Hydroxytestosterone					Active (Good)
6β-Hydroxycortisol	C21H32O5	[M+H]+	379.211	14.41			x		Active (Good)					Testosterone valerate	C24H36O3	[M+H]+	373.273	17.65	Active (Good)
Level 3														(17β)-3-Oxoandrost-4-en-17-yl pivalate					-
11α-Hydroxyprogestorne	C21H30O3	[M+H]+	331.226	15.52			x		Active (Good)					Nutriacholic Acid	C24H38O4	[M-H2O+H]+			Non-Active (Low)
16α-Hydroxyprogestorne							x		Active (Good)					Cholic Acid	C24H40O5	[M-2 H2O+H]+			Non-Active (Low)
Tetrahydrocortisone	C21H34O5	[M-2 H2O+H]+				x			Active (Good)
11α-Hydroxyprogestorne	C21H30O3	[M+H]+	331.226	15.31			x		Active (Good)
16α-Hydroxyprogestorne							x		Active (Good)
Tetrahydrocortisone	C21H34O5	[M-2 H2O+H]+				x			Active (Good)
11α-Hydroxyprogestorne	C21H30O3	[M+H]+	331.226	14.98			x		Active (Good)
16α-Hydroxyprogestorne							x		Active (Good)
Tetrahydrocortisone	C21H34O5	[M-2 H2O+H]+				x			Active (Good)
7α-Hydroxytestosterone	C19H28O3	[M+H]+	305.211	15.34			x		Active (Good)
6β-Hydroxytestosterone							x		Active (Good)
Testosterone valerate	C24H36O3	[M+H]+	373.273	19.63			x		Active (Good)
(17β)-3-Oxoandrost-4-en-17-yl pivalate							x		Active (Good)
Dihydroprogesterone	C21H32O2	[M+H-H2O]+	299.237	18.52		x			Non-Active (Low)
Pregnolone							x		Active (Good)
7-Ketodeoxycholic acid	C24H38O5	[M-2 H2O+H]+	371.258	17.41		x			Non-Active (Low)
3,7-Dihydroxy-12-oxocholanoic acid						x			Non-Active (Low)
3-Oxocholic acid						x			Non-Active (Low)
3,21-Dihydroxypregnan-20-one	C21H34O3	[M-2 H2O+H]+	389.268	17.98		x			Active (Good)
3,17-Dihydroxypregnan-20-one						x			Active (Good)
Note: * - ChemSpider ID

## Sheet: Table S10
Table S10: NTS results for ESI negative ionization mode
ESI (-)
Level 2a
Name	Formula	Reference Ion	m/z	RT (min)	VEGA Prediction (Reliability)
4-Trifluoromethylphenol	C7 H5 F3 O	[M-H]-1	161.022	16.742	NON-active (GOOD reliability)
Propylparaben	C10 H12 O3	[M-H]-1	179.071	15.486	NON-active (EXPERIMENTAL value)
Myristyl sulfate	C14 H30 O4 S	[M-H]-1	293.179	18.071	NON-active (EXPERIMENTAL value)
Bisoprolol	C18 H31 N O4	[M-H]-1	324.218	15.145	NON-active (GOOD reliability)
4-Dodecylbenzenesulfonic acid	C18 H30 O3 S	[M-H]-1	325.184	18.715	NON-active (GOOD reliability)
Xanthohumol	C21 H22 O5	[M-H]-1	353.139	15.951	Active (MODERATE reliability)
Testosterone sulfate	C19 H28 O5 S	[M-H]-1	367.158	16.927	NON-active (LOW reliability)
β-Muricholic acid	C24 H40 O5	[M-H]-1	407.28	17.617	NON-active (LOW reliability)
Losartan	C22 H23 Cl N6 O	[M-H]-1	421.155	16.192	NON-active (GOOD reliability)
Valsartan	C24 H29 N5 O3	[M-H]-1	434.22	16.863	NON-active (MODERATE reliability)
Candesartan	C24 H20 N6 O3	[M-H]-1	439.152	16.554	NON-active (GOOD reliability)
Glycodeoxycholic acid	C26 H43 N O5	[M-H]-1	448.307	16.801	NON-active (LOW reliability)
DHEA glucuronide	C25 H36 O8	[M-H]-1	463.234	16.885	NON-active (GOOD reliability)
Testosterone glucuronide	C25 H36 O8	[M-H]-1	463.234	17.098	NON-active (MODERATE reliability)
5α-Dihydrotestosterone glucuronide	C25 H38 O8	[M-H]-1	465.249	17.488	NON-active (GOOD reliability)
Androsterone glucuronide	C25 H38 O8	[M-H]-1	465.249	17.179	NON-active (GOOD reliability)
Rosuvastatin	C22 H28 F N3 O6 S	[M-H]-1	480.161	16.01	NON-active (LOW reliability)
Level 2b
Name	Formula	Reference Ion	m/z	RT (min)	VEGA Prediction (Reliability)
Nonylbenzenesulphonic acid	C15 H24 O3 S	[M-H]-1	283.137	17.509	-
Artemotil	C17 H28 O5	[M-H]-1	311.187	16.287	NON-active (MODERATE reliability)
1-Deoxy-1-thio-heptaethylene glycol	C14 H30 O7 S	[M-H]-1	341.164	16.287	NON-active (GOOD reliability)
Lasiocarpine N-oxide	C21 H33 N O8	[M-H]-1	426.213	15.564	NON-active (MODERATE reliability)
Raltegravir	C20 H21 F N6 O5	[M-H]-1	443.148	15.59	NON-active (MODERATE reliability)
5-α-Androstan-3α,17β-diol glucuronide	C25 H40 O8	[M-H]-1	467.265	16.214	NON-active (GOOD reliability)
11-Oxo-androsteroneglucuronide	C25 H36 O9	[M-H]-1	479.229	15.859	NON-active (GOOD reliability)
11-beta-hydroxyandrosterone-3-glucuronide	C25 H38 O9	[M-H]-1	481.244	15.231	NON-active (GOOD reliability)
Aldosterone18-glucuronide	C27 H36 O11	[M-H]-1	535.218	15.431	NON-active (MODERATE reliability)
Tetrahydroaldosterone-3-glucuronide	C27 H40 O11	[M-H]-1	539.25	15.221	NON-active (GOOD reliability)
Level 3
Name	Formula	Reference Ion	m/z	RT (min)	VEGA Prediction (Reliability)
MBP	C12 H14 O4	[M-H]-1	221.082	15.081	NON-active (EXPERIMENTAL value)
Monoisobutyl phthalic acid					NON-active (GOOD reliability)
Diethyl phthalate					NON-active (EXPERIMENTAL value)
MBP	C12 H14 O4	[M-H]-1	221.082	15.245	NON-active (EXPERIMENTAL value)
Monoisobutyl phthalic acid					NON-active (GOOD reliability)
Diethyl phthalate					NON-active (EXPERIMENTAL value)
Dapsone	C12 H12 N2 O2 S	[M-H]-1	247.055	16.071	NON-active (EXPERIMENTAL value)
Sulfabenz					NON-active (GOOD reliability)
Metanilanilide					NON-active (GOOD reliability)
Meclofenamic acid	C14 H11 Cl2 N O2	[M-H]-1	294.01	17.27	NON-active (GOOD reliability)
Diclofenac					NON-active (EXPERIMENTAL value)
4-Amino-N-(1-naphthyl)benzenesulfonamide	C16 H14 N2 O2 S	[M-H]-1	297.07	16.691	-
4-Methyl-N-(2-quinolinyl)benzenesulfonamide					NON-active (GOOD reliability)
Mefenacet					NON-active (LOW reliability)
3α,7α-Dihydroxy-5β-cholan-24-oicAcid	C24 H40 O4	[M-H]-1	391.285	17.215	NON-active (LOW reliability)
3α,6α-Dihydroxy-5β-cholan-24-oicAcid					NON-active (LOW reliability)
5-dihydrocortisone	C21 H30 O5	[M+FA-H]-1	407.207	15.453	NON-active (LOW reliability)
Cortisol					Active (GOOD reliability)
18-Hydroxycorticosterone					NON-active (LOW reliability)
β-Muricholic acid	C24 H40 O5	[M-H]-1	407.28	16.32	NON-active (LOW reliability)
Cholic acid					NON-active (LOW reliability)
Cortisol-21-Hemisuccinate	C25 H34 O8	[M-H]-1	461.218	16.429	NON-active (MODERATE reliability)
Hydrocortisone succinate					NON-active (MODERATE reliability)
6-Dehydrotestosteroneglucuronide					NON-active (GOOD reliability)
Glycocholic acid	C26 H43 N O6	[M-H]-1	464.302	16.983	NON-active (MODERATE reliability)
Glycohyocholic acid					NON-active (MODERATE reliability)
Glycocholic acid	C26 H43 N O6	[M-H]-1	464.302	15.04	NON-active (MODERATE reliability)
Glycohyocholic acid					NON-active (MODERATE reliability)
4-Hydroxyandrostenedioneglucuronide	C25 H34 O9	[M-H]-1	477.213	16.42	NON-active (MODERATE reliability)
Ailanthinone					NON-active (GOOD reliability)
2-methoxy-estra-1,3,5(10)-triene-3,17β-diol-3-D-glucuronide	C25 H34 O9	[M-H]-1	477.213	15.869	Active (MODERATE reliability)
4-Hydroxyandrostenedioneglucuronide					NON-active (MODERATE reliability)

[truncated: 10 more sheets: Table S11 (2), Table S11, Table S12, Figure SX, Figure S1, Figures S2 & S3, Figure S4, Figure S5, Figure S6, Figure S7]
